# Supplementary material for: Circulating microbial content in myeloid malignancy patients is associated with disease subtypes and patient outcomes
Source: Nat Commun. 2022 Feb 24;13:1038. doi: 10.1038/s41467-022-28678-x (PMC8873459; doi:10.1038/s41467-022-28678-x)
Supplement: Supplementary file 4 — Supplementary Data 1 [file 41467_2022_28678_MOESM4_ESM.xlsx]

## Sheet: Supplementary Data 1
Supplementary Data 1: Sample-level read depths
subject ID	normal/disease	number of human + microbial reads
MLL_55526	normal	1842005248
MLL_55527	normal	2024802356
MLL_55528	normal	1951003961
MLL_55529	normal	2004207203
MLL_55530	normal	2500403824
MLL_55531	normal	1911211319
MLL_55532	normal	1894612979
MLL_55533	normal	2068006949
MLL_55546	normal	1964001751
MLL_55547	normal	2211806970
MLL_55548	normal	2268401296
MLL_55650	normal	2057815387
MLL_00003	disease case	2068800898
MLL_00008	disease case	1853400723
MLL_00009	disease case	2008200793
MLL_00081	disease case	1987400916
MLL_00130	disease case	1909401617
MLL_00207	disease case	1870800802
MLL_00245	disease case	1964000682
MLL_00248	disease case	1706802906
MLL_00250	disease case	1755801001
MLL_00264	disease case	2318004039
MLL_00265	disease case	2020601205
MLL_00267	disease case	1913401871
MLL_00269	disease case	2021603216
MLL_09939	disease case	2052007800
MLL_09941	disease case	1793400783
MLL_09942	disease case	2014603826
MLL_09946	disease case	2200201253
MLL_09947	disease case	2026002473
MLL_09948	disease case	1752601261
MLL_09949	disease case	2197603362
MLL_09950	disease case	2774006434
MLL_09951	disease case	1886219862
MLL_09954	disease case	2203204114
MLL_10113	disease case	2483202777
MLL_10114	disease case	2188001529
MLL_10160	disease case	1781601097
MLL_10161	disease case	2339800372
MLL_10162	disease case	1998801124
MLL_10165	disease case	2169400877
MLL_10166	disease case	1681000821
MLL_10167	disease case	2029600906
MLL_10168	disease case	1788601295
MLL_10169	disease case	1875001722
MLL_10170	disease case	1933202250
MLL_10172	disease case	2056400774
MLL_10174	disease case	1813609362
MLL_10177	disease case	3488800862
MLL_10178	disease case	3400601137
MLL_10179	disease case	2367201463
MLL_10181	disease case	1775201853
MLL_10182	disease case	1829601365
MLL_10188	disease case	2064022114
MLL_10189	disease case	3154600783
MLL_10191	disease case	2112201873
MLL_10192	disease case	2237608719
MLL_10193	disease case	1847801113
MLL_10198	disease case	1840200986
MLL_10199	disease case	2273201260
MLL_10200	disease case	1956205320
MLL_10201	disease case	2201600936
MLL_10203	disease case	2228601103
MLL_10204	disease case	1939400965
MLL_10211	disease case	2003800946
MLL_10214	disease case	2637201545
MLL_10216	disease case	2234400770
MLL_10334	disease case	2113601040
MLL_10335	disease case	1930802005
MLL_10337	disease case	1755200464
MLL_10339	disease case	1866801541
MLL_10341	disease case	2103610705
MLL_10342	disease case	1761802016
MLL_10343	disease case	1889402704
MLL_10382	disease case	1817201837
MLL_10419	disease case	2111601628
MLL_10429	disease case	2038209309
MLL_10507	disease case	1746801623
MLL_10583	disease case	2106800472
MLL_10590	disease case	2116400912
MLL_10593	disease case	2032802362
MLL_10596	disease case	1899801168
MLL_10599	disease case	1784200846
MLL_10604	disease case	1860401056
MLL_10611	disease case	2676401327
MLL_10624	disease case	1997200722
MLL_10628	disease case	2957000654
MLL_10630	disease case	1796000984
MLL_10632	disease case	2102803890
MLL_10634	disease case	2130601411
MLL_10641	disease case	2290603663
MLL_10651	disease case	2415802536
MLL_10660	disease case	1960613148
MLL_10661	disease case	2174420984
MLL_10663	disease case	2327213312
MLL_10694	disease case	2247000889
MLL_10698	disease case	2880400648
MLL_10702	disease case	2105600826
MLL_10707	disease case	1946400735
MLL_10709	disease case	1889200690
MLL_10712	disease case	2407600797
MLL_10713	disease case	2219201178
MLL_10716	disease case	2516800808
MLL_10720	disease case	2059800820
MLL_10721	disease case	1910002251
MLL_10722	disease case	2379200950
MLL_10724	disease case	2751800732
MLL_10732	disease case	3906601725
MLL_10733	disease case	2463600664
MLL_10734	disease case	2040400832
MLL_10735	disease case	2311600648
MLL_10736	disease case	2245000851
MLL_10740	disease case	2387400875
MLL_10742	disease case	1880800835
MLL_10743	disease case	1968200469
MLL_10745	disease case	1724200743
MLL_10747	disease case	1948200992
MLL_10748	disease case	1909001282
MLL_10749	disease case	2190801013
MLL_10750	disease case	1996201940
MLL_10751	disease case	2022801223
MLL_10752	disease case	2456207632
MLL_10753	disease case	2265600982
MLL_10755	disease case	2411200938
MLL_10756	disease case	2286200784
MLL_10757	disease case	1855802357
MLL_10758	disease case	2331201014
MLL_10759	disease case	2256203870
MLL_10760	disease case	2652601681
MLL_10762	disease case	2212801084
MLL_10763	disease case	2164200663
MLL_10768	disease case	2037600943
MLL_10769	disease case	2293801126
MLL_10771	disease case	2207400994
MLL_10773	disease case	2202600917
MLL_10774	disease case	1992800725
MLL_10777	disease case	1964601996
MLL_10780	disease case	2666401006
MLL_10783	disease case	2504400755
MLL_10784	disease case	2172201380
MLL_10785	disease case	1816420836
MLL_10786	disease case	2336001541
MLL_10787	disease case	2648801184
MLL_10788	disease case	2244200672
MLL_10789	disease case	2379604591
MLL_10794	disease case	2270203039
MLL_10795	disease case	2379601399
MLL_10797	disease case	1952401562
MLL_10798	disease case	1764202115
MLL_10800	disease case	2010200857
MLL_10801	disease case	2790800861
MLL_10803	disease case	2684216243
MLL_10806	disease case	2045401345
MLL_10807	disease case	1878600451
MLL_10810	disease case	2385602547
MLL_10811	disease case	2116600967
MLL_10814	disease case	1922000963
MLL_10815	disease case	2047801372
MLL_10816	disease case	2635002027
MLL_10818	disease case	1905600988
MLL_10822	disease case	2336400874
MLL_10825	disease case	2510273745
MLL_10826	disease case	2218002438
MLL_10827	disease case	1958603496
MLL_10828	disease case	2559800749
MLL_10830	disease case	1979600890
MLL_10832	disease case	2281402642
MLL_10833	disease case	2227002773
MLL_10835	disease case	2582201079
MLL_10836	disease case	1723601783
MLL_10838	disease case	1888401095
MLL_10839	disease case	1944003159
MLL_10840	disease case	1932801358
MLL_10841	disease case	2153000841
MLL_10842	disease case	2034800761
MLL_10843	disease case	1743000776
MLL_10846	disease case	2449001339
MLL_10848	disease case	2529201036
MLL_10852	disease case	1871801546
MLL_10853	disease case	1856401694
MLL_10854	disease case	2529401613
MLL_10855	disease case	2100800850
MLL_10856	disease case	2496801421
MLL_10857	disease case	2605801086
MLL_10858	disease case	2474200960
MLL_10860	disease case	1840400929
MLL_10861	disease case	2134600921
MLL_10863	disease case	1964002866
MLL_10864	disease case	2346201165
MLL_10865	disease case	1926601505
MLL_10867	disease case	1853000586
MLL_10868	disease case	1841401099
MLL_10871	disease case	1815800764
MLL_10872	disease case	2124200959
MLL_10873	disease case	2212201141
MLL_10874	disease case	2407800907
MLL_10875	disease case	2024000752
MLL_10876	disease case	2210801117
MLL_10877	disease case	2450600995
MLL_10881	disease case	2206800750
MLL_10882	disease case	1697200773
MLL_10884	disease case	2052201243
MLL_10886	disease case	1669400884
MLL_10888	disease case	2072801125
MLL_10890	disease case	2033200851
MLL_10891	disease case	1732601214
MLL_10899	disease case	2058401762
MLL_10901	disease case	3507601378
MLL_10902	disease case	2144601324
MLL_10903	disease case	1943001784
MLL_10908	disease case	1927001110
MLL_10909	disease case	2023601548
MLL_10910	disease case	2938002312
MLL_10911	disease case	1863200608
MLL_10912	disease case	2185801141
MLL_10913	disease case	2344000778
MLL_10916	disease case	2141801737
MLL_10917	disease case	2039801010
MLL_10918	disease case	2637200751
MLL_10921	disease case	2750800939
MLL_10927	disease case	2099403508
MLL_10928	disease case	2600001072
MLL_10930	disease case	2208201268
MLL_10931	disease case	3134601954
MLL_10932	disease case	2281400823
MLL_10934	disease case	3152601471
MLL_10936	disease case	1981001314
MLL_10937	disease case	2209800714
MLL_10938	disease case	1975800758
MLL_10939	disease case	2351801137
MLL_10940	disease case	1656600750
MLL_10942	disease case	1849200689
MLL_10943	disease case	2609600961
MLL_10948	disease case	2398400969
MLL_10951	disease case	2531400828
MLL_10953	disease case	1724600799
MLL_10955	disease case	2340012618
MLL_10956	disease case	2225200746
MLL_10957	disease case	2071801229
MLL_10959	disease case	2680201501
MLL_10967	disease case	2021202037
MLL_10969	disease case	1914200514
MLL_10971	disease case	2024800957
MLL_10972	disease case	2544401182
MLL_10973	disease case	1793201719
MLL_10974	disease case	2259800658
MLL_10975	disease case	1951600461
MLL_10976	disease case	2046609341
MLL_10977	disease case	1986619757
MLL_10981	disease case	1877001918
MLL_10982	disease case	2117401235
MLL_10985	disease case	2025001122
MLL_10987	disease case	2475601341
MLL_10988	disease case	2125001350
MLL_10992	disease case	1824801407
MLL_10994	disease case	2318801028
MLL_10997	disease case	2562801062
MLL_10998	disease case	1808401908
MLL_10999	disease case	3304001245
MLL_11000	disease case	2400805301
MLL_11004	disease case	2041401593
MLL_11005	disease case	2168201300
MLL_11006	disease case	2496205859
MLL_11007	disease case	2938802167
MLL_11010	disease case	2148001300
MLL_11011	disease case	2085400789
MLL_11012	disease case	1826001229
MLL_11016	disease case	2602001727
MLL_11017	disease case	1754200640
MLL_11018	disease case	2646601143
MLL_11019	disease case	2597401440
MLL_11020	disease case	1778601645
MLL_11021	disease case	2172801923
MLL_11023	disease case	2068800906
MLL_11024	disease case	1878601904
MLL_11025	disease case	1827801089
MLL_11026	disease case	2127600826
MLL_11028	disease case	1820200974
MLL_11031	disease case	2049200811
MLL_11032	disease case	2094801160
MLL_11037	disease case	1914000684
MLL_11038	disease case	1891201261
MLL_11039	disease case	1921801303
MLL_11041	disease case	1865800826
MLL_11042	disease case	1985401213
MLL_11043	disease case	2697802179
MLL_11044	disease case	1879800619
MLL_11045	disease case	2135801621
MLL_11046	disease case	2029600675
MLL_11049	disease case	2247200930
MLL_11051	disease case	1908202349
MLL_11052	disease case	2125200451
MLL_11053	disease case	2122401038
MLL_11054	disease case	2148401295
MLL_11056	disease case	2104600915
MLL_11058	disease case	2193800782
MLL_11060	disease case	1901613739
MLL_11061	disease case	1782210540
MLL_11062	disease case	2844801756
MLL_11063	disease case	2037802951
MLL_11064	disease case	2161201178
MLL_11067	disease case	2258600761
MLL_11068	disease case	1934200614
MLL_11069	disease case	1929400806
MLL_11070	disease case	2336601984
MLL_11071	disease case	2822802647
MLL_11072	disease case	2868401338
MLL_11074	disease case	1909401979
MLL_11075	disease case	2331401385
MLL_11076	disease case	2303801113
MLL_11077	disease case	1867800908
MLL_11078	disease case	1843401704
MLL_11080	disease case	1679205163
MLL_11082	disease case	2113601864
MLL_11083	disease case	1912201633
MLL_11086	disease case	2109201687
MLL_11087	disease case	2246801476
MLL_11089	disease case	2395000862
MLL_11091	disease case	2721601579
MLL_11092	disease case	2296001197
MLL_11093	disease case	2009800537
MLL_11094	disease case	2591602057
MLL_11096	disease case	1981801181
MLL_11098	disease case	1851200919
MLL_11099	disease case	2881008246
MLL_11102	disease case	2119000811
MLL_11107	disease case	2468600624
MLL_11108	disease case	3522403429
MLL_11109	disease case	2294209405
MLL_11111	disease case	2367602163
MLL_11112	disease case	1802401292
MLL_11114	disease case	1757401172
MLL_11115	disease case	2324000763
MLL_11116	disease case	1720000582
MLL_11118	disease case	1995001190
MLL_11119	disease case	2041803272
MLL_11121	disease case	1752400539
MLL_11123	disease case	1929404587
MLL_11124	disease case	1876801041
MLL_11125	disease case	2282204803
MLL_11126	disease case	1800001758
MLL_11128	disease case	1853203981
MLL_11129	disease case	2008001460
MLL_11130	disease case	1950401048
MLL_11132	disease case	2604805416
MLL_11133	disease case	2095001564
MLL_11134	disease case	1968401747
MLL_11139	disease case	1787801084
MLL_11142	disease case	1810601206
MLL_11143	disease case	1975000751
MLL_11146	disease case	2424001124
MLL_11148	disease case	3772601896
MLL_11149	disease case	1921201546
MLL_11154	disease case	2077601440
MLL_11155	disease case	2208400935
MLL_11156	disease case	2791414764
MLL_11157	disease case	1851022622
MLL_11159	disease case	1724000884
MLL_11160	disease case	2027800922
MLL_11162	disease case	2232601644
MLL_11163	disease case	1875201699
MLL_11168	disease case	2393401520
MLL_11170	disease case	2439800843
MLL_11171	disease case	2034401022
MLL_11172	disease case	2087800951
MLL_11174	disease case	2127200707
MLL_11175	disease case	2110601028
MLL_11178	disease case	2034201055
MLL_11179	disease case	1984000999
MLL_11180	disease case	2387201868
MLL_11182	disease case	2889801294
MLL_11183	disease case	1916000748
MLL_11184	disease case	2141601759
MLL_11185	disease case	2034400873
MLL_11186	disease case	2733800917
MLL_11190	disease case	1902600663
MLL_11191	disease case	2194000751
MLL_11192	disease case	1819601157
MLL_11193	disease case	1797800517
MLL_11194	disease case	3272801840
MLL_11195	disease case	2224600898
MLL_11196	disease case	2305800948
MLL_11198	disease case	2143601025
MLL_11199	disease case	2048401336
MLL_11202	disease case	2525800860
MLL_11203	disease case	2062402194
MLL_11204	disease case	2513602182
MLL_11206	disease case	2280002279
MLL_11207	disease case	2146203990
MLL_11209	disease case	2340001063
MLL_11210	disease case	2144201387
MLL_11212	disease case	1997401182
MLL_11213	disease case	2469000626
MLL_11214	disease case	2120828148
MLL_11218	disease case	2016001214
MLL_11221	disease case	1963021333
MLL_11222	disease case	2056603106
MLL_11224	disease case	2371601123
MLL_11225	disease case	2185601588
MLL_11226	disease case	2004201287
MLL_11227	disease case	2022001579
MLL_11229	disease case	2118001053
MLL_11232	disease case	2015801015
MLL_11233	disease case	2019400697
MLL_11234	disease case	2030401060
MLL_11236	disease case	2159800977
MLL_11237	disease case	2199000707
MLL_11238	disease case	2208600937
MLL_11239	disease case	2021602603
MLL_11240	disease case	2149201480
MLL_11241	disease case	1900601409
MLL_11242	disease case	1877800656
MLL_11243	disease case	1986400711
MLL_11245	disease case	2144600934
MLL_11246	disease case	2877201257
MLL_11248	disease case	2023401091
MLL_11249	disease case	1901400967
MLL_11252	disease case	1879001050
MLL_11253	disease case	1889200808
MLL_11256	disease case	1786800569
MLL_11259	disease case	2317800974
MLL_11260	disease case	2153800761
MLL_11263	disease case	2027800698
MLL_11264	disease case	1864601766
MLL_11266	disease case	2590601047
MLL_11267	disease case	1948001436
MLL_11268	disease case	2335205541
MLL_11270	disease case	2329203458
MLL_11271	disease case	1809202709
MLL_11272	disease case	1982600826
MLL_11273	disease case	2178002513
MLL_11276	disease case	1741201175
MLL_11277	disease case	1651201652
MLL_11278	disease case	1901804346
MLL_11279	disease case	1806401290
MLL_11280	disease case	2450402644
MLL_11282	disease case	2017402919
MLL_11283	disease case	2397004950
MLL_11284	disease case	1996601487
MLL_11285	disease case	1904401820
MLL_11286	disease case	1861600756
MLL_11287	disease case	1889400766
MLL_11288	disease case	1830001142
MLL_11291	disease case	2120012023
MLL_11294	disease case	1837003484
MLL_11295	disease case	1667001414
MLL_11296	disease case	1858801246
MLL_11302	disease case	2093400870
MLL_11304	disease case	1935011276
MLL_11305	disease case	1826601178
MLL_11308	disease case	2406601630
MLL_11309	disease case	1717601576
MLL_11311	disease case	2166200913
MLL_11312	disease case	2468002992
MLL_11313	disease case	1961201925
MLL_11314	disease case	2316802949
MLL_11315	disease case	1876202199
MLL_11318	disease case	1899800776
MLL_11319	disease case	1865600779
MLL_11322	disease case	1963801062
MLL_11323	disease case	2716003407
MLL_11324	disease case	2755001089
MLL_11325	disease case	1839800841
MLL_11326	disease case	2205003832
MLL_11327	disease case	2177001420
MLL_11328	disease case	2068601350
MLL_11329	disease case	2390401072
MLL_11330	disease case	2182001639
MLL_11331	disease case	1842203377
MLL_11335	disease case	2249001277
MLL_11336	disease case	2696400841
MLL_11337	disease case	2271802165
MLL_11338	disease case	1859201351
MLL_11340	disease case	1832008871
MLL_11341	disease case	2733602073
MLL_11343	disease case	2106603083
MLL_11344	disease case	1760009605
MLL_11345	disease case	2217018156
MLL_11346	disease case	2106403795
MLL_11347	disease case	2036403064
MLL_11348	disease case	2010002416
MLL_11351	disease case	1954601889
MLL_11352	disease case	1670203104
MLL_11354	disease case	1979803479
MLL_11355	disease case	2251203570
MLL_11356	disease case	1945403457
MLL_11358	disease case	1806600753
MLL_11359	disease case	2617201144
MLL_11360	disease case	1913802614
MLL_11361	disease case	2577603803
MLL_11362	disease case	1776003608
MLL_11363	disease case	1962602638
MLL_11367	disease case	2095001325
MLL_11368	disease case	1826405100
MLL_11369	disease case	1864600711
MLL_11370	disease case	2068202347
MLL_11372	disease case	1984601870
MLL_11373	disease case	2043801656
MLL_11374	disease case	2860204171
MLL_11376	disease case	1815602331
MLL_11377	disease case	1968807685
MLL_11379	disease case	1868803612
MLL_11380	disease case	2211203704
MLL_11383	disease case	2034205803
MLL_11384	disease case	1890001117
MLL_11386	disease case	2267201781
MLL_11389	disease case	1903403668
MLL_11390	disease case	2016802524
MLL_11391	disease case	2016002899
MLL_11392	disease case	1897203458
MLL_11393	disease case	2704202379
MLL_11396	disease case	1823401519
MLL_11397	disease case	1716804260
MLL_11398	disease case	1811801668
MLL_11401	disease case	2909802999
MLL_11403	disease case	2526409567
MLL_11405	disease case	2005202039
MLL_11408	disease case	2057801517
MLL_11411	disease case	2238802181
MLL_11412	disease case	2277401371
MLL_11413	disease case	1830802842
MLL_11414	disease case	2148401524
MLL_11418	disease case	2085602391
MLL_11419	disease case	1999402550
MLL_11422	disease case	2427602107
MLL_11423	disease case	2039202134
MLL_11424	disease case	2489403141
MLL_11426	disease case	1737805179
MLL_11427	disease case	2122207070
MLL_11429	disease case	1836203402
MLL_11430	disease case	1898202172
MLL_11431	disease case	2340803165
MLL_11434	disease case	1961401922
MLL_11435	disease case	2217802081
MLL_11436	disease case	1875602408
MLL_11437	disease case	2169204518
MLL_11438	disease case	2103409469
MLL_11439	disease case	2370007796
MLL_11440	disease case	2350207387
MLL_11441	disease case	1889603915
MLL_11444	disease case	1979806811
MLL_11448	disease case	2501442983
MLL_11449	disease case	2104215631
MLL_11451	disease case	2007822802
MLL_11455	disease case	2139438354
MLL_11457	disease case	2045808043
MLL_11458	disease case	2129406433
MLL_11459	disease case	2211402021
MLL_11461	disease case	1812803983
MLL_11462	disease case	2333403609
MLL_11463	disease case	1966201385
MLL_11464	disease case	1867801072
MLL_11465	disease case	2140400867
MLL_11466	disease case	1981001078
MLL_11467	disease case	2867022891
MLL_11468	disease case	1974019250
MLL_11469	disease case	1960003173
MLL_11470	disease case	2047813455
MLL_11472	disease case	2129211308
MLL_11474	disease case	2365621885
MLL_11475	disease case	2243207308
MLL_11476	disease case	2083407956
MLL_11477	disease case	2224406353
MLL_11478	disease case	1678818356
MLL_11480	disease case	1740002269
MLL_11481	disease case	2273601938
MLL_11482	disease case	1809802079
MLL_11485	disease case	1971008438
MLL_11487	disease case	2084602631
MLL_11488	disease case	2581216079
MLL_11490	disease case	2657028322
MLL_11493	disease case	2531807177
MLL_11498	disease case	2807016009
MLL_11499	disease case	2050609206
MLL_11500	disease case	1966004348
MLL_11501	disease case	2389605404
MLL_11502	disease case	1957007094
MLL_11503	disease case	2252816471
MLL_11504	disease case	1856402927
MLL_11506	disease case	1860208336
MLL_11507	disease case	2235807657
MLL_11512	disease case	2247806855
MLL_11517	disease case	2530404725
MLL_11519	disease case	1995806396
MLL_11520	disease case	1904209179
MLL_11521	disease case	1933605613
MLL_11523	disease case	2050606204
MLL_11524	disease case	1656002014
MLL_11525	disease case	1938208044
MLL_11526	disease case	2144401052
MLL_11527	disease case	2149407751
MLL_11528	disease case	2079030096
MLL_11530	disease case	2480410298
MLL_11533	disease case	2909612444
MLL_11535	disease case	2796204814
MLL_11536	disease case	2180006350
MLL_11538	disease case	1638013418
MLL_11539	disease case	2556205959
MLL_11541	disease case	2040406685
MLL_11543	disease case	2692803031
MLL_11544	disease case	2105801530
MLL_11545	disease case	2219400858
MLL_11546	disease case	2202003102
MLL_11547	disease case	1853410328
MLL_11550	disease case	1852405798
MLL_11551	disease case	2588003156
MLL_11553	disease case	1775006106
MLL_11554	disease case	2028807522
MLL_11555	disease case	1663410313
MLL_11556	disease case	2598404721
MLL_11558	disease case	2047001841
MLL_11560	disease case	1858802869
MLL_11561	disease case	1680400662
MLL_11562	disease case	2131204644
MLL_11564	disease case	2176801253
MLL_11565	disease case	3851205781
MLL_11566	disease case	1945404120
MLL_11567	disease case	2059200857
MLL_11570	disease case	2289204605
MLL_11571	disease case	2547806068
MLL_11572	disease case	2025001212
MLL_11573	disease case	2647600922
MLL_11574	disease case	1849614831
MLL_11575	disease case	2523401841
MLL_11577	disease case	2346405848
MLL_11578	disease case	1877621962
MLL_11579	disease case	2024600651
MLL_11596	disease case	2170805275
MLL_11600	disease case	2827433174
MLL_11608	disease case	2229004982
MLL_11638	disease case	2309010744
MLL_11645	disease case	1719000869
MLL_11646	disease case	1755404495
MLL_11659	disease case	1899801627
MLL_11667	disease case	2030401739
MLL_11672	disease case	2419801083
MLL_11700	disease case	1904600989
MLL_11851	disease case	2034401288
MLL_11874	disease case	1934801577
MLL_11882	disease case	1902205361
MLL_11887	disease case	2149801807
MLL_11890	disease case	1704606813
MLL_11901	disease case	1852803525
MLL_11906	disease case	1939613327
MLL_11907	disease case	2130401537
MLL_11921	disease case	1822804125
MLL_11923	disease case	2290608628
MLL_11928	disease case	1971003957
MLL_11985	disease case	2186601099
MLL_11986	disease case	3605804190
MLL_11987	disease case	1840804749
MLL_11988	disease case	1876004887
MLL_11989	disease case	2246800707
MLL_11991	disease case	2239805610
MLL_11992	disease case	1812201775
MLL_11993	disease case	1981200692
MLL_11994	disease case	1848002703
MLL_11995	disease case	1770200766
MLL_12000	disease case	2062006257
MLL_12002	disease case	1911403067
MLL_12003	disease case	1946212845
MLL_12004	disease case	2015600903
MLL_12005	disease case	2048402183
MLL_12007	disease case	1862205433
MLL_12406	disease case	2081200607
MLL_12419	disease case	2827403335
MLL_12421	disease case	2789601180
MLL_12422	disease case	2297605304
MLL_12423	disease case	2226600959
MLL_12435	disease case	1979000926
MLL_12436	disease case	2338201289
MLL_12437	disease case	2292001612
MLL_12440	disease case	1754605469
MLL_12442	disease case	1871405042
MLL_12443	disease case	1905405957
MLL_12448	disease case	2283001512
MLL_12449	disease case	1698800430
MLL_12450	disease case	2251819521
MLL_12452	disease case	1876800563
MLL_12453	disease case	2372001252
MLL_12455	disease case	1927601298
MLL_12457	disease case	1822600783
MLL_12459	disease case	2123801995
MLL_12460	disease case	1958007339
MLL_12461	disease case	2596802478
MLL_12462	disease case	2683204538
MLL_12463	disease case	2424204038
MLL_12464	disease case	1675600500
MLL_12465	disease case	2130002014
MLL_12466	disease case	2051000893
MLL_12467	disease case	2511601343
MLL_12468	disease case	2383401021
MLL_12472	disease case	1778000869
MLL_12473	disease case	1794800735
MLL_12474	disease case	1891800522
MLL_12475	disease case	1776600655
MLL_12490	disease case	1892800398
MLL_12493	disease case	2064401779
MLL_12502	disease case	1884000823
MLL_12505	disease case	2079201236
MLL_12506	disease case	1783202283
MLL_12508	disease case	1661600252
MLL_12510	disease case	1789400245
MLL_12515	disease case	2116600583
MLL_12518	disease case	2152601053
MLL_12521	disease case	2079201629
MLL_12524	disease case	2274800946
MLL_12529	disease case	2039201170
MLL_12530	disease case	1696202324
MLL_12543	disease case	2211601795
MLL_12545	disease case	1810601103
MLL_12557	disease case	2115600782
MLL_12558	disease case	1833201336
MLL_12560	disease case	1993600941
MLL_12562	disease case	2556400792
MLL_12563	disease case	1846600471
MLL_12570	disease case	1740405419
MLL_12581	disease case	1933601328
MLL_12592	disease case	2026001585
MLL_12594	disease case	2899201887
MLL_13267	disease case	2595008613
MLL_13281	disease case	1950201234
MLL_13414	disease case	1829800870
MLL_13416	disease case	2011400829
MLL_13419	disease case	2258200740
MLL_13421	disease case	1711000993
MLL_13422	disease case	2719605404
MLL_13429	disease case	2217601405
MLL_13435	disease case	2431402327
MLL_13438	disease case	1896801108
MLL_13439	disease case	2344801141
MLL_13445	disease case	2511614959
MLL_13446	disease case	1873604141
MLL_13740	disease case	2355002834
MLL_13742	disease case	1800802197
MLL_13752	disease case	2245400649
MLL_13769	disease case	2136802370
MLL_13776	disease case	1826802497
MLL_13789	disease case	1786802013
MLL_13790	disease case	2033004893
MLL_13793	disease case	2049209723
MLL_13794	disease case	1720406841
MLL_13796	disease case	1929403540
MLL_13797	disease case	2286804978
MLL_13798	disease case	2186003811
MLL_13799	disease case	2145806540
MLL_13800	disease case	2216201172
MLL_13801	disease case	1890003573
MLL_13802	disease case	1743601284
MLL_13803	disease case	1706400620
MLL_13804	disease case	1778608672
MLL_13806	disease case	1863201449
MLL_13807	disease case	3020001084
MLL_13810	disease case	2104634821
MLL_13811	disease case	1765406389
MLL_13813	disease case	2290005827
MLL_13814	disease case	1735413326
MLL_13815	disease case	1894200644
MLL_13816	disease case	1936016720
MLL_13819	disease case	1726009013
MLL_13821	disease case	1874601112
MLL_13822	disease case	2479401459
MLL_13823	disease case	2713801784
MLL_13824	disease case	2043001402
MLL_13826	disease case	2203001030
MLL_13830	disease case	2152201315
MLL_13897	disease case	1782800931
MLL_13898	disease case	1932800500
MLL_13899	disease case	2474401179
MLL_13900	disease case	1664000768
MLL_13902	disease case	2358801343
MLL_13903	disease case	1991601428
MLL_13905	disease case	2048801358
MLL_13973	disease case	1961200709
MLL_13974	disease case	1962200909
MLL_13976	disease case	1875801017
MLL_13979	disease case	1898401787
MLL_13981	disease case	2187201795
MLL_13982	disease case	2314002070
MLL_14115	disease case	1909200680
MLL_14216	disease case	1989402441
MLL_14217	disease case	2125000947
MLL_14218	disease case	2084001496
MLL_14220	disease case	2075000884
MLL_14221	disease case	1956800997
MLL_14313	disease case	1908201558
MLL_14316	disease case	2877601601
MLL_14317	disease case	2449201209
MLL_14318	disease case	1691001052
MLL_14319	disease case	1981001698
MLL_14320	disease case	1909402025
MLL_14322	disease case	2156601593
MLL_14323	disease case	2649201425
MLL_14324	disease case	1888801778
MLL_14437	disease case	1754601329
MLL_14440	disease case	1784801088
MLL_14441	disease case	2715200893
MLL_14442	disease case	2756201003
MLL_14445	disease case	2254600812
MLL_14447	disease case	1823000762
MLL_14449	disease case	2123402318
MLL_14450	disease case	1670800927
MLL_14451	disease case	1931600922
MLL_14653	disease case	3243201236
MLL_14655	disease case	1992801559
MLL_14661	disease case	2075401687
MLL_14666	disease case	1821002632
MLL_14742	disease case	2222000863
MLL_14745	disease case	2184600725
MLL_14746	disease case	2139601955
MLL_14747	disease case	2273601305
MLL_14748	disease case	2340401011
MLL_14749	disease case	1982800924
MLL_14750	disease case	1733200914
MLL_14751	disease case	3319801456
MLL_14752	disease case	2095601040
MLL_14753	disease case	2221401000
MLL_14754	disease case	1849601626
MLL_14756	disease case	1972600567
MLL_14871	disease case	1923802464
MLL_14872	disease case	2099807523
MLL_14873	disease case	1889601094
MLL_14874	disease case	2306206762
MLL_14876	disease case	1963203421
MLL_14877	disease case	2512400853
MLL_14878	disease case	2724600936
MLL_14880	disease case	2740401403
MLL_14882	disease case	2156200733
MLL_14886	disease case	1662801378
MLL_14887	disease case	2067201668
MLL_15018	disease case	1756003041
MLL_15028	disease case	3128401024
MLL_15029	disease case	2206000831
MLL_15030	disease case	2163401652
MLL_15031	disease case	1842404298
MLL_15032	disease case	2522601154
MLL_15280	disease case	1951201772
MLL_15379	disease case	2127801602
MLL_15380	disease case	2449200749
MLL_15381	disease case	1730601571
MLL_15731	disease case	1874201355
MLL_15732	disease case	1814400835
MLL_15733	disease case	2189401137
MLL_15734	disease case	3239401030
MLL_15735	disease case	2332601381
MLL_15736	disease case	2061001163
MLL_15737	disease case	2081200814
MLL_15738	disease case	2834001637
MLL_15739	disease case	2430201431
MLL_15859	disease case	2428200930
MLL_15863	disease case	1984409107
MLL_15866	disease case	2092848077
MLL_15868	disease case	2188604252
MLL_15869	disease case	2298013767
MLL_15872	disease case	2301808896
MLL_15873	disease case	2160211113
MLL_15876	disease case	2304447873
MLL_15879	disease case	2182609148
MLL_15881	disease case	2141223383
MLL_15883	disease case	1961832944
MLL_15884	disease case	2360229982
MLL_15885	disease case	2593409012
MLL_15886	disease case	1770015302
MLL_15887	disease case	2308812479
MLL_15889	disease case	2167227391
MLL_15890	disease case	2354228333
MLL_15892	disease case	2309800934
MLL_15893	disease case	2737011620
MLL_15894	disease case	2627005391
MLL_15895	disease case	2244008301
MLL_15896	disease case	2556814384
MLL_15897	disease case	2422411194
MLL_15898	disease case	1820001072
MLL_15899	disease case	2186401078
MLL_15900	disease case	1814403568
MLL_15901	disease case	2014801415
MLL_15902	disease case	1743201071
MLL_15903	disease case	1980003232
MLL_15904	disease case	2385001240
MLL_15905	disease case	1743201083
MLL_15907	disease case	1871001337
MLL_15909	disease case	1988801561
MLL_15910	disease case	2116003405
MLL_15911	disease case	2049801494
MLL_15912	disease case	1986601413
MLL_15913	disease case	2099801890
MLL_15914	disease case	1874210253
MLL_15915	disease case	2045201691
MLL_15920	disease case	2322601116
MLL_15929	disease case	1707401117
MLL_15932	disease case	1856602825
MLL_15935	disease case	1810001247
MLL_15942	disease case	2176200752
MLL_15948	disease case	1907802854
MLL_15951	disease case	2356602542
MLL_15952	disease case	1917001948
MLL_15953	disease case	2086803260
MLL_15954	disease case	2016217197
MLL_15955	disease case	2263003968
MLL_15956	disease case	2060805847
MLL_15959	disease case	2013010697
MLL_15960	disease case	2115203319
MLL_15961	disease case	1964604999
MLL_15962	disease case	2026008066
MLL_15963	disease case	1967602078
MLL_15965	disease case	2429828432
MLL_15967	disease case	2021201886
MLL_15969	disease case	2065402684
MLL_15970	disease case	2103805740
MLL_15973	disease case	2113207468
MLL_15975	disease case	1820404077
MLL_15976	disease case	1750202054
MLL_15977	disease case	2327600637
MLL_15979	disease case	1879200697
MLL_15980	disease case	1828011147
MLL_15981	disease case	1789011026
MLL_15982	disease case	1764006658
MLL_15983	disease case	1819206512
MLL_15988	disease case	1787801459
MLL_15989	disease case	1737812396
MLL_15992	disease case	1764201553
MLL_15995	disease case	2397001220
MLL_16000	disease case	1880200721
MLL_16021	disease case	2070200767
MLL_16022	disease case	2273005611
MLL_16023	disease case	2006001022
MLL_16024	disease case	1934600979
MLL_16025	disease case	2553601074
MLL_16026	disease case	2264200560
MLL_16232	disease case	2120601301
MLL_16233	disease case	1814801741
MLL_16234	disease case	2449001601
MLL_16235	disease case	1714801055
MLL_16236	disease case	2236200859
MLL_16237	disease case	2597602105
MLL_16238	disease case	2084201524
MLL_16239	disease case	2003400700
MLL_16240	disease case	1742400646
MLL_16241	disease case	2077800909
MLL_16242	disease case	1889000826
MLL_16243	disease case	2499601962
MLL_16348	disease case	2243200886
MLL_16349	disease case	2109801160
MLL_16350	disease case	2254402917
MLL_16351	disease case	2302800783
MLL_16352	disease case	1841000750
MLL_16353	disease case	2434202426
MLL_16354	disease case	2323201511
MLL_16585	disease case	1750000724
MLL_16586	disease case	1951200850
MLL_16587	disease case	2070800561
MLL_16588	disease case	1725600726
MLL_16589	disease case	2918601827
MLL_16590	disease case	1997406772
MLL_16591	disease case	1822605556
MLL_16592	disease case	2125001011
MLL_16593	disease case	2208004042
MLL_16594	disease case	2003801380
MLL_16595	disease case	1723801359
MLL_16596	disease case	2552613186
MLL_16597	disease case	2343801081
MLL_16598	disease case	2107600921
MLL_16599	disease case	2146805845
MLL_16680	disease case	1930204991
MLL_16681	disease case	2318402164
MLL_16682	disease case	1844202700
MLL_16683	disease case	1852403609
MLL_16684	disease case	1961412116
MLL_16685	disease case	2001815323
MLL_16686	disease case	1861401038
MLL_16687	disease case	3164403171
MLL_16688	disease case	2344400936
MLL_16689	disease case	2436201522
MLL_16690	disease case	2148809080
MLL_16691	disease case	2328801005
MLL_16692	disease case	1873404205
MLL_16693	disease case	1954201232
MLL_16694	disease case	2486603071
MLL_16695	disease case	2038401550
MLL_16696	disease case	2214010258
MLL_16697	disease case	2015802400
MLL_16698	disease case	2630804047
MLL_16699	disease case	1883000605
MLL_16700	disease case	2207003914
MLL_16701	disease case	2410403460
MLL_16702	disease case	1850001362
MLL_16703	disease case	2031004996
MLL_16704	disease case	1859206776
MLL_16705	disease case	2339800496
MLL_16706	disease case	1782012474
MLL_16707	disease case	2286607354
MLL_16708	disease case	2252402004
MLL_16777	disease case	1824401149
MLL_16778	disease case	2461001074
MLL_16779	disease case	2055400943
MLL_16915	disease case	2671206777
MLL_16916	disease case	3054204664
MLL_16917	disease case	1790405177
MLL_16918	disease case	2192403790
MLL_16919	disease case	2071203424
MLL_16920	disease case	2232803801
MLL_16921	disease case	1800801764
MLL_16922	disease case	2750011897
MLL_16923	disease case	1971601769
MLL_16924	disease case	2185203999
MLL_16925	disease case	2058402759
MLL_17160	disease case	2230600824
MLL_17161	disease case	2282600576
MLL_17162	disease case	2294428109
MLL_17163	disease case	2178801060
MLL_17164	disease case	2034002673
MLL_17165	disease case	2521802074
MLL_17166	disease case	2207611516
MLL_17167	disease case	2006400666
MLL_17168	disease case	2193000618
MLL_17169	disease case	2174200756
MLL_17170	disease case	2139205783
MLL_17171	disease case	2128403085
MLL_17172	disease case	1985600714
MLL_17173	disease case	2162802727
MLL_17174	disease case	2146404338
MLL_17175	disease case	2148805796
MLL_17176	disease case	2222200868
MLL_17177	disease case	1971200690
MLL_17178	disease case	2203400950
MLL_17179	disease case	2103803062
MLL_17180	disease case	1997802304
MLL_17181	disease case	2098404336
MLL_17182	disease case	2206804700
MLL_17183	disease case	2286401590
MLL_17184	disease case	2339410791
MLL_17185	disease case	2354815640
MLL_17186	disease case	2276201036
MLL_17187	disease case	2308405697
MLL_17188	disease case	2139600694
MLL_17189	disease case	2187404615
MLL_17190	disease case	2199004028
MLL_17191	disease case	2283200615
MLL_17192	disease case	2266005721
MLL_17193	disease case	2251004260
MLL_17194	disease case	2414801937
MLL_17195	disease case	2308603981
MLL_17196	disease case	2461000817
MLL_17197	disease case	2569400880
MLL_17198	disease case	2123402012
MLL_17199	disease case	2750201762
MLL_17200	disease case	2209404351
MLL_17201	disease case	1929400780
MLL_17202	disease case	2058000896
MLL_17203	disease case	2637800666
MLL_17204	disease case	2709400963
MLL_17205	disease case	2234001118
MLL_17206	disease case	2266603547
MLL_17207	disease case	2800203605
MLL_17208	disease case	2378209891
MLL_17209	disease case	1967404349
MLL_17210	disease case	2159804168
MLL_17211	disease case	2340202566
MLL_17212	disease case	2242600457
MLL_17213	disease case	2494401150
MLL_17214	disease case	2263400971
MLL_17292	disease case	2278001074
MLL_17293	disease case	2551601009
MLL_17294	disease case	2533401166
MLL_17295	disease case	2447801073
MLL_17296	disease case	2483801750
MLL_17297	disease case	1964600841
MLL_17298	disease case	2029200765
MLL_17300	disease case	2192200704
MLL_17301	disease case	2443201205
MLL_17302	disease case	2384000595
MLL_17303	disease case	2409600766
MLL_17304	disease case	2332000954
MLL_17305	disease case	2313401489
MLL_17306	disease case	2192000984
MLL_17307	disease case	2245000598
MLL_17308	disease case	2364800944
MLL_17309	disease case	2493001356
MLL_17310	disease case	2395400896
MLL_17311	disease case	2369400926
MLL_17312	disease case	2390401199
MLL_17313	disease case	2373401195
MLL_17446	disease case	1972800814
MLL_17448	disease case	2779008534
MLL_17449	disease case	2044802676
MLL_17450	disease case	2315405848
MLL_17451	disease case	1875600989
MLL_17452	disease case	1723402430
MLL_17453	disease case	3082402031
MLL_17454	disease case	2150204378
MLL_17455	disease case	2334411808
MLL_17456	disease case	2190402599
MLL_17457	disease case	2088202785
MLL_17557	disease case	1874601493
MLL_17740	disease case	1690200559
MLL_17741	disease case	1645801522
MLL_17742	disease case	1954400986
MLL_17743	disease case	2233008022
MLL_17744	disease case	1984003859
MLL_17745	disease case	1921405669
MLL_17746	disease case	1890800691
MLL_17747	disease case	1894601855
MLL_17748	disease case	1931000826
MLL_17749	disease case	1928807569
MLL_17750	disease case	2071400813
MLL_17751	disease case	2086200892
MLL_17752	disease case	1975002287
MLL_17753	disease case	2044811074
MLL_17818	disease case	2010802574
MLL_17819	disease case	1878606123
MLL_17820	disease case	2773002798
MLL_17821	disease case	2367002538
MLL_17822	disease case	2207601842
MLL_17823	disease case	2400002984
MLL_17824	disease case	1861002873
MLL_17825	disease case	2272604260
MLL_17826	disease case	2083403146
MLL_17827	disease case	1869404448
MLL_17828	disease case	2376802586
MLL_17829	disease case	2399007918
MLL_17830	disease case	2142401915
MLL_17831	disease case	1720000869
MLL_17832	disease case	1781413131
MLL_17833	disease case	2336400855
MLL_17834	disease case	2210404981
MLL_17835	disease case	2112202514
MLL_17836	disease case	2381220906
MLL_17837	disease case	2542201939
MLL_17838	disease case	1878603155
MLL_17839	disease case	2174613715
MLL_17840	disease case	2064604624
MLL_17841	disease case	2372801821
MLL_17842	disease case	2062802527
MLL_17843	disease case	1916005197
MLL_17844	disease case	2347404340
MLL_17845	disease case	2351403904
MLL_17846	disease case	2277800588
MLL_17847	disease case	2338200920
MLL_17848	disease case	2055001401
MLL_17849	disease case	2087202809
MLL_17850	disease case	2059605412
MLL_17851	disease case	1979011515
MLL_17852	disease case	1981601274
MLL_17853	disease case	2256001598
MLL_17854	disease case	2081400674
MLL_17856	disease case	2374600951
MLL_17857	disease case	2356600809
MLL_17858	disease case	2379401077
MLL_17859	disease case	2376200994
MLL_17861	disease case	2026607619
MLL_17862	disease case	2283810644
MLL_17863	disease case	2725011247
MLL_17864	disease case	2059805321
MLL_17865	disease case	2466202793
MLL_17866	disease case	2126003778
MLL_17963	disease case	2245000477
MLL_17964	disease case	2926400731
MLL_17965	disease case	2183201178
MLL_17966	disease case	2163401040
MLL_17967	disease case	2243600649
MLL_17970	disease case	2292600720
MLL_17971	disease case	2172201148
MLL_17972	disease case	2322601035
MLL_17973	disease case	2303200782
MLL_17974	disease case	2407800731
MLL_17975	disease case	2372600830
MLL_17976	disease case	2330402860
MLL_17977	disease case	2359204777
MLL_17978	disease case	2166601078
MLL_17979	disease case	2154600721
MLL_17980	disease case	1893400694
MLL_18218	disease case	2364000963
MLL_18219	disease case	2265401186
MLL_18220	disease case	2240201082
MLL_18222	disease case	2258200953
MLL_18224	disease case	2186800979
MLL_18225	disease case	2615200963
MLL_18226	disease case	2048401272
MLL_18227	disease case	2213000935
MLL_18229	disease case	2248000847
MLL_18230	disease case	2371601546
MLL_18233	disease case	2091800554
MLL_18236	disease case	2081200842
MLL_18238	disease case	2219600760
MLL_18239	disease case	2124001232
MLL_18399	disease case	2980201093
MLL_18416	disease case	3159401425
MLL_18417	disease case	2602801473
MLL_18420	disease case	2576200836
MLL_18421	disease case	2283200533
MLL_18541	disease case	2174801883
MLL_18542	disease case	2223620708
MLL_18543	disease case	2510830144
MLL_18544	disease case	2426401059
MLL_18545	disease case	1910000682
MLL_18548	disease case	2134400980
MLL_18549	disease case	1998800512
MLL_18551	disease case	2769200534
MLL_18552	disease case	1908800803
MLL_18553	disease case	2244001023
MLL_18554	disease case	2632601616
MLL_18555	disease case	2037400766
MLL_18556	disease case	2550600872
MLL_18557	disease case	2622000779
MLL_18558	disease case	2553400947
MLL_18560	disease case	2201600543
MLL_18561	disease case	2156400748
MLL_18562	disease case	2066600565
MLL_18563	disease case	3114600863
MLL_18564	disease case	2257001037
MLL_18565	disease case	1809400729
MLL_18566	disease case	2147600879
MLL_18567	disease case	2820800900
MLL_18789	disease case	1822400726
MLL_18790	disease case	1795201229
MLL_18792	disease case	2088204503
MLL_18793	disease case	2143400672
MLL_18794	disease case	2447001198
MLL_18795	disease case	1968001000
MLL_18796	disease case	1764000680
MLL_18797	disease case	1803400997
MLL_18798	disease case	1741201189
MLL_18799	disease case	2219401480
MLL_18801	disease case	1699201203
MLL_19182	disease case	1902401054
MLL_19183	disease case	2095801261
MLL_19184	disease case	1989401578
MLL_19185	disease case	1949426857
MLL_19186	disease case	1793001992
MLL_19187	disease case	2185623071
MLL_19188	disease case	1760601762
MLL_19189	disease case	1828537481
MLL_19191	disease case	1817800983
MLL_19192	disease case	1875609664
MLL_19193	disease case	1813813043
MLL_19194	disease case	1878402635
MLL_19195	disease case	2009202715
MLL_19196	disease case	1798005863
MLL_19197	disease case	1918800668
MLL_19199	disease case	2343201075
MLL_19200	disease case	1897000647
MLL_19203	disease case	1727803563
MLL_19204	disease case	1753603774
MLL_19287	disease case	2048001891
MLL_19291	disease case	2081800881
MLL_19300	disease case	2082600572
MLL_19302	disease case	2008800997
MLL_19304	disease case	2264801101
MLL_19398	disease case	1945209127
MLL_19399	disease case	1879412319
MLL_19400	disease case	2002401687
MLL_19472	disease case	2432001227
MLL_19475	disease case	2146600911
MLL_19478	disease case	2532626063
MLL_19479	disease case	2180000678
MLL_19481	disease case	2107803453
MLL_19546	disease case	2148001149
MLL_19547	disease case	2174001247
MLL_19556	disease case	2156801132
MLL_19679	disease case	2124401221
MLL_19680	disease case	2199001143
MLL_19683	disease case	2126400856
MLL_19684	disease case	2133800897
MLL_19685	disease case	2099801119
MLL_19686	disease case	2186801274
MLL_19687	disease case	2391000859
MLL_19688	disease case	2133409425
MLL_19690	disease case	2259400992
MLL_19691	disease case	2302800457
MLL_19692	disease case	2194200975
MLL_19693	disease case	2016801095
MLL_19694	disease case	2188400939
MLL_19698	disease case	2721002674
MLL_19699	disease case	2176401212
MLL_19702	disease case	1912000858
MLL_19705	disease case	2268401092
MLL_19707	disease case	2285401094
MLL_19709	disease case	2175201083
MLL_19712	disease case	2099600894
MLL_19715	disease case	1953801671
MLL_19720	disease case	2012000870
MLL_19721	disease case	2008801566
MLL_19722	disease case	2270631181
MLL_19723	disease case	2018621327
MLL_19724	disease case	2178203046
MLL_19725	disease case	1821401746
MLL_19726	disease case	2186602676
MLL_19727	disease case	2117800699
MLL_19728	disease case	2398010916
MLL_19729	disease case	2286414657
MLL_19730	disease case	1918600739
MLL_19731	disease case	2127206050
MLL_19732	disease case	2257606857
MLL_19865	disease case	2117600982
MLL_19866	disease case	2652401042
MLL_19867	disease case	1883200750
MLL_19868	disease case	2063201262
MLL_19869	disease case	2139001373
MLL_19870	disease case	2036600715
MLL_19873	disease case	2049001323
MLL_19874	disease case	3921401182
MLL_19876	disease case	1939001631
MLL_19877	disease case	1682001007
MLL_19960	disease case	2094400767
MLL_19966	disease case	2471402720
MLL_19967	disease case	2548800873
MLL_19972	disease case	2379200649
MLL_19973	disease case	2097001123
MLL_19974	disease case	2236601681
MLL_19975	disease case	2256001060
MLL_19978	disease case	2041401407
MLL_19979	disease case	2006201543
MLL_19980	disease case	2011401268
MLL_19981	disease case	2048201077
MLL_19982	disease case	2097600794
MLL_19983	disease case	2243201029
MLL_20179	disease case	1686002081
MLL_20180	disease case	2051808803
MLL_20181	disease case	2065801322
MLL_20182	disease case	1963402805
MLL_20183	disease case	1791600758
MLL_20185	disease case	1781001146
MLL_20187	disease case	1799801244
MLL_20188	disease case	2101401878
MLL_20189	disease case	2349206293
MLL_20191	disease case	1965205824
MLL_20192	disease case	1991601122
MLL_20193	disease case	2155401301
MLL_20194	disease case	1656200596
MLL_20195	disease case	2476400597
MLL_20196	disease case	2164001478
MLL_20199	disease case	2318001041
MLL_20200	disease case	2020200986
MLL_20201	disease case	1803000768
MLL_20358	disease case	2293401001
MLL_20362	disease case	2011401084
MLL_20363	disease case	1984801940
MLL_20370	disease case	2990601085
MLL_20371	disease case	2029205096
MLL_20372	disease case	2050802607
MLL_20373	disease case	2225437581
MLL_20374	disease case	2183800847
MLL_20375	disease case	1934800704
MLL_20376	disease case	1950401403
MLL_20377	disease case	2421001186
MLL_20378	disease case	2228600740
MLL_20379	disease case	2318201885
MLL_20380	disease case	2349000739
MLL_20381	disease case	2429200844
MLL_20382	disease case	2323802619
MLL_20383	disease case	2341601125
MLL_20384	disease case	2179602117
MLL_20385	disease case	2194800753
MLL_20386	disease case	1989800738
MLL_20387	disease case	2308402487
MLL_20388	disease case	1990200565
MLL_20390	disease case	2335602677
MLL_20391	disease case	2207200872
MLL_20394	disease case	2364601264
MLL_20404	disease case	1945001360
MLL_20405	disease case	2100201309
MLL_20406	disease case	2037600916
MLL_20407	disease case	2136201322
MLL_20409	disease case	2179801593
MLL_20410	disease case	2031801418
MLL_20411	disease case	2099801912
MLL_20412	disease case	2077201138
MLL_20597	disease case	2033811314
MLL_20598	disease case	1906806019
MLL_20599	disease case	1964629846
MLL_20600	disease case	2259200911
MLL_20601	disease case	2076201624
MLL_20602	disease case	2188200633
MLL_20603	disease case	2094802778
MLL_20880	disease case	2101002130
MLL_20881	disease case	2088409894
MLL_20882	disease case	2559202551
MLL_20883	disease case	2451401138
MLL_20884	disease case	2164000629
MLL_20885	disease case	2172804850
MLL_20886	disease case	2001001109
MLL_20891	disease case	2061401380
MLL_20892	disease case	2102402848
MLL_20899	disease case	2083402197
MLL_20904	disease case	1901600903
MLL_20905	disease case	2257000637
MLL_20909	disease case	2247000980
MLL_20915	disease case	2565201106
MLL_20917	disease case	2346202658
MLL_20992	disease case	2103606255
MLL_20994	disease case	2077801354
MLL_21263	disease case	2064000648
MLL_21264	disease case	1954405930
MLL_21265	disease case	1817000959
MLL_21266	disease case	2378800762
MLL_21267	disease case	2765600686
MLL_21268	disease case	2382214884
MLL_21269	disease case	2200200800
MLL_21270	disease case	1965805690
MLL_21271	disease case	2147657067
MLL_21273	disease case	2146201008
MLL_21277	disease case	2011400702
MLL_21279	disease case	2301400639
MLL_21282	disease case	2267200431
MLL_21283	disease case	1953800638
MLL_21284	disease case	2019601371
MLL_21286	disease case	2297601376
MLL_21288	disease case	2194001013
MLL_21291	disease case	1690000741
MLL_21361	disease case	2292401314
MLL_21362	disease case	2389000982
MLL_21368	disease case	2250000752
MLL_21371	disease case	1697800781
MLL_21374	disease case	1921803793
MLL_21375	disease case	2503201375
MLL_21376	disease case	2023808655
MLL_21378	disease case	2372200865
MLL_21379	disease case	2315402010
MLL_21381	disease case	2242800676
MLL_21382	disease case	2071600820
MLL_21383	disease case	2521201620
MLL_21510	disease case	2206600863
MLL_21516	disease case	1992201213
MLL_21517	disease case	1822201035
MLL_21518	disease case	1957200766
MLL_21519	disease case	2144400821
MLL_21520	disease case	2184401326
MLL_21521	disease case	2151601160
MLL_21522	disease case	2045801009
MLL_21529	disease case	2847001710
MLL_21537	disease case	1967602319
MLL_21546	disease case	2093417570
MLL_21550	disease case	2137401018
MLL_21551	disease case	1777200679
MLL_21557	disease case	1703603042
MLL_21562	disease case	1709800741
MLL_21567	disease case	2039401428
MLL_21568	disease case	1906410746
MLL_21570	disease case	2299808599
MLL_21737	disease case	2257000592
MLL_21739	disease case	2055001249
MLL_21741	disease case	2086000686
MLL_21742	disease case	2142000827
MLL_21743	disease case	2128000799
MLL_21748	disease case	2018801535
MLL_21853	disease case	1969401317
MLL_21854	disease case	2205401354
MLL_21945	disease case	1856607624
MLL_21949	disease case	1767601413
MLL_21950	disease case	1754000707
MLL_21951	disease case	1738400993
MLL_21955	disease case	1785201221
MLL_21959	disease case	2230001246
MLL_21960	disease case	2751800857
MLL_21966	disease case	2578001444
MLL_21970	disease case	2150200750
MLL_21972	disease case	2996400802
MLL_21973	disease case	2448001276
MLL_22140	disease case	2029000924
MLL_22143	disease case	2044201058
MLL_22149	disease case	2054627969
MLL_22152	disease case	1867204850
MLL_22157	disease case	2026200990
MLL_22158	disease case	2378600918
MLL_22160	disease case	2143802040
MLL_22161	disease case	2658401437
MLL_22163	disease case	2132401417
MLL_22164	disease case	2270202954
MLL_22165	disease case	1744601158
MLL_22173	disease case	2142001079
MLL_22176	disease case	1997800800
MLL_22179	disease case	1700401006
MLL_22186	disease case	1914400501
MLL_22190	disease case	2318800899
MLL_22191	disease case	2058201358
MLL_22193	disease case	2169801096
MLL_22196	disease case	2053000932
MLL_22364	disease case	2919400700
MLL_22365	disease case	2218001258
MLL_22500	disease case	2252200873
MLL_22505	disease case	2056004370
MLL_22522	disease case	1966818689
MLL_22534	disease case	2203804863
MLL_22535	disease case	2020819992
MLL_22539	disease case	1904200638
MLL_22541	disease case	2002404486
MLL_22597	disease case	2368800840
MLL_22602	disease case	2166213283
MLL_22606	disease case	2380601590
MLL_22611	disease case	2473611860
MLL_22614	disease case	2254605247
MLL_22619	disease case	2566201973
MLL_22710	disease case	1859800578
MLL_22726	disease case	2191801397
MLL_22727	disease case	2380800908
MLL_22728	disease case	2211001183
MLL_22730	disease case	2161400842
MLL_22732	disease case	2227000739
MLL_22734	disease case	2246600869
MLL_22735	disease case	2047401108
MLL_22738	disease case	1934600878
MLL_22741	disease case	2067043559
MLL_22742	disease case	1932400930
MLL_22744	disease case	1701008834
MLL_22745	disease case	1841404519
MLL_22749	disease case	1788000972
MLL_22992	disease case	1961801658
MLL_22993	disease case	2225402600
MLL_22994	disease case	1788601422
MLL_22996	disease case	1685001092
MLL_22998	disease case	1919601507
MLL_23000	disease case	1807200830
MLL_23005	disease case	2031003702
MLL_23007	disease case	1733401131
MLL_23008	disease case	2001001310
MLL_23009	disease case	1676601086
MLL_23011	disease case	1894001648
MLL_23114	disease case	2023801390
MLL_23115	disease case	2234400729
MLL_23118	disease case	1791801092
MLL_23119	disease case	2306001367
MLL_23187	disease case	1828001784
MLL_23188	disease case	1765401032
MLL_23189	disease case	2197401264
MLL_23192	disease case	1796202292
MLL_23194	disease case	1856801416
MLL_23196	disease case	1845200912
MLL_23201	disease case	2167805178
MLL_23206	disease case	2609801286
MLL_23208	disease case	2647401335
MLL_23210	disease case	1892201376
MLL_23212	disease case	2569800900
MLL_23218	disease case	2111001160
MLL_23219	disease case	2622601288
MLL_23943	disease case	2163600807
MLL_23945	disease case	2667817668
MLL_23946	disease case	2903001718
MLL_23949	disease case	2018401398
MLL_23950	disease case	2042801366
MLL_23951	disease case	2089801001
MLL_23952	disease case	1988601964
MLL_23953	disease case	1970402416
MLL_23954	disease case	1931003673
MLL_23955	disease case	3336001941
MLL_23956	disease case	1973003089
MLL_24565	disease case	2040001096
MLL_24566	disease case	1886002353
MLL_24567	disease case	1767601600
MLL_25580	disease case	2067201866
MLL_25583	disease case	2242202005
MLL_26281	disease case	2276209557
MLL_27228	disease case	2704602202
MLL_27383	disease case	2054801394
MLL_27384	disease case	2021200597
MLL_27385	disease case	1879400783
MLL_28025	disease case	1941000507
MLL_28030	disease case	1921000478
MLL_28033	disease case	2640400926
MLL_28035	disease case	2194200792
MLL_28036	disease case	2274602691
MLL_28038	disease case	2710600773
MLL_28043	disease case	2457400955
MLL_28044	disease case	2180201056
MLL_28047	disease case	2064200693
MLL_28050	disease case	2237602807
MLL_28358	disease case	2173201047
MLL_28362	disease case	2170000595
MLL_28365	disease case	2427000578
MLL_28368	disease case	2244007141
MLL_28372	disease case	1923000511
MLL_28374	disease case	2284607751
MLL_28375	disease case	2284800649
MLL_28596	disease case	2407802536
MLL_28597	disease case	2119403853
MLL_28598	disease case	1989402584
MLL_28599	disease case	1869201547
MLL_28605	disease case	2669401666
MLL_28607	disease case	2309202715
MLL_28608	disease case	2422803558
MLL_28821	disease case	2016801142
MLL_28824	disease case	2203604244
MLL_28828	disease case	2260601341
MLL_28829	disease case	2170605683
MLL_28830	disease case	2705001241
MLL_28831	disease case	2209405254
MLL_28838	disease case	2252801717
MLL_28842	disease case	1787002560
MLL_28844	disease case	2305201519
MLL_28846	disease case	2021022804
MLL_28854	disease case	1861800684
MLL_28855	disease case	1902413083
MLL_28856	disease case	2076206589
MLL_28857	disease case	1902801429
MLL_28859	disease case	1918856835
MLL_28860	disease case	1867402555
MLL_28861	disease case	2898403823
MLL_29040	disease case	2147602161
MLL_29041	disease case	2314402377
MLL_29042	disease case	2111604289
MLL_29043	disease case	2140210361
MLL_29044	disease case	1951404107
MLL_29045	disease case	2082606975
MLL_29046	disease case	2130601628
MLL_29047	disease case	2058801463
MLL_29048	disease case	2013208928
MLL_29049	disease case	1880208602
MLL_29050	disease case	2214840446
MLL_29052	disease case	2233201906
MLL_29053	disease case	2190005442
MLL_29054	disease case	2095006818
MLL_29055	disease case	2209808335
MLL_29056	disease case	1798401155
MLL_29057	disease case	2686600872
MLL_29059	disease case	1970602369
MLL_29060	disease case	2239402316
MLL_29061	disease case	1711400843
MLL_29062	disease case	2003601248
MLL_29063	disease case	1798201132
MLL_29064	disease case	2190000923
MLL_29065	disease case	2560600881
MLL_29066	disease case	2446401203
MLL_29067	disease case	1843400896
MLL_29068	disease case	2388404298
MLL_29069	disease case	1779800445
MLL_29070	disease case	1943006862
MLL_29071	disease case	2581602738
MLL_29072	disease case	1882402737
MLL_29073	disease case	1815401169
MLL_29074	disease case	1788800666
MLL_29075	disease case	2538801362
MLL_29076	disease case	2346201013
MLL_29077	disease case	2503400819
MLL_29078	disease case	1884600661
MLL_29079	disease case	2185201468
MLL_29080	disease case	1990800940
MLL_29081	disease case	1808601108
MLL_29082	disease case	2024201736
MLL_29083	disease case	1853801556
MLL_29084	disease case	2171001639
MLL_29085	disease case	1698801080
MLL_29086	disease case	2538801252
MLL_29087	disease case	1886600832
MLL_29335	disease case	2236600824
MLL_29336	disease case	2537800686
MLL_29337	disease case	2046200714
MLL_29338	disease case	2325601217
MLL_29339	disease case	1852200591
MLL_29340	disease case	1661201029
MLL_29341	disease case	2125000909
MLL_29342	disease case	2508802927
MLL_29343	disease case	1896400838
MLL_29344	disease case	2384601310
MLL_29345	disease case	2411000967
MLL_29346	disease case	1734601596
MLL_29347	disease case	1943601033
MLL_29348	disease case	1965600764
MLL_29349	disease case	1866600957
MLL_29350	disease case	1871803335
MLL_29351	disease case	2036201078
MLL_29352	disease case	2068201195
MLL_29353	disease case	1993400713
MLL_29354	disease case	1961400992
MLL_29355	disease case	1853602282
MLL_29356	disease case	1770200922
MLL_29357	disease case	1728001715
MLL_29358	disease case	2555200732
MLL_29359	disease case	1807000874
MLL_29360	disease case	2022800956
MLL_29361	disease case	2178630324
MLL_29362	disease case	2200802063
MLL_29363	disease case	1751000928
MLL_29364	disease case	2399401084
MLL_29365	disease case	1851801217
MLL_29366	disease case	1776406215
MLL_29367	disease case	2210605080
MLL_29368	disease case	2231803075
MLL_29369	disease case	1969801087
MLL_29370	disease case	1963601570
MLL_29371	disease case	1829601335
MLL_29372	disease case	1825000769
MLL_29373	disease case	1865201740
MLL_29374	disease case	1983401260
MLL_29375	disease case	1843601353
MLL_29376	disease case	1774400705
MLL_29377	disease case	1834613962
MLL_29378	disease case	1783401775
MLL_29379	disease case	2115800970
MLL_29380	disease case	1810401677
MLL_29381	disease case	1953201632
MLL_29382	disease case	1769826192
MLL_29383	disease case	2026804008
MLL_29384	disease case	2022800990
MLL_29385	disease case	2019000944
MLL_29386	disease case	1872601160
MLL_29387	disease case	2025601562
MLL_29388	disease case	1899001332
MLL_29389	disease case	1928610343
MLL_29390	disease case	2119801396
MLL_29391	disease case	1898401258
MLL_29392	disease case	2125603078
MLL_29394	disease case	2208605042
MLL_29395	disease case	2490203028
MLL_29396	disease case	1902001732
MLL_29397	disease case	1994401125
MLL_29398	disease case	1980603546
MLL_29399	disease case	1915601321
MLL_29401	disease case	1781602100
MLL_29402	disease case	1744008647
MLL_29502	disease case	1837056050
MLL_29503	disease case	1926609268
MLL_29504	disease case	1986810176
MLL_29505	disease case	1914002472
MLL_29506	disease case	1790606429
MLL_29507	disease case	1892404552
MLL_29508	disease case	1876403402
MLL_29509	disease case	1894804248
MLL_29510	disease case	2014201140
MLL_29511	disease case	1913203547
MLL_29512	disease case	1769404365
MLL_29513	disease case	1806601935
MLL_29514	disease case	1883608029
MLL_29515	disease case	1791803261
MLL_29516	disease case	2034002351
MLL_29517	disease case	1957401448
MLL_29518	disease case	1874402189
MLL_29519	disease case	1978202451
MLL_29520	disease case	1840604131
MLL_29521	disease case	2001622352
MLL_29522	disease case	2047203312
MLL_29523	disease case	1740003887
MLL_29524	disease case	1695402241
MLL_29525	disease case	1788648098
MLL_29526	disease case	1889602957
MLL_29527	disease case	1801004566
MLL_29528	disease case	1903801430
MLL_29529	disease case	1818607925
MLL_29530	disease case	1843602356
MLL_29531	disease case	1815004398
MLL_29532	disease case	1742606755
MLL_29533	disease case	2005008876
MLL_29534	disease case	1851207466
MLL_29535	disease case	1799001129
MLL_29536	disease case	1885805820
MLL_29537	disease case	1898606182
MLL_29538	disease case	1999408165
MLL_29539	disease case	1873811684
MLL_29540	disease case	2037004717
MLL_29541	disease case	1826402205
MLL_29542	disease case	1789402949
MLL_29543	disease case	1870403304
MLL_29544	disease case	1926402846
MLL_29545	disease case	1811020387
MLL_29546	disease case	1830005022
MLL_29547	disease case	1782625195
MLL_29679	disease case	1975404618
MLL_29682	disease case	1879808140
MLL_29683	disease case	1851606936
MLL_29685	disease case	2681001314
MLL_29686	disease case	2320602114
MLL_29690	disease case	1922802110
MLL_29691	disease case	2168401305
MLL_29692	disease case	1712000809
MLL_29693	disease case	1998201266
MLL_29694	disease case	1769601264
MLL_29695	disease case	1762600759
MLL_29696	disease case	1802006689
MLL_29697	disease case	2045204635
MLL_29701	disease case	2093205029
MLL_30316	disease case	2325000626
MLL_30482	disease case	1783200631
MLL_30483	disease case	2002600828
MLL_30484	disease case	1723607974
MLL_30485	disease case	1716601150
MLL_30487	disease case	1984000638
MLL_30488	disease case	2089001083
MLL_30489	disease case	1816601066
MLL_30490	disease case	2185201076
MLL_30491	disease case	1950200809
MLL_30492	disease case	2378801290
MLL_30493	disease case	1908202041
MLL_30494	disease case	1975602017
MLL_30495	disease case	1845801401
MLL_30496	disease case	2144803430
MLL_30500	disease case	2003401286
MLL_30501	disease case	1989600792
MLL_30502	disease case	1840000972
MLL_30503	disease case	1731401760
MLL_30504	disease case	1769801494
MLL_30505	disease case	1787001558
MLL_30508	disease case	2088000655
MLL_30509	disease case	1770001426
MLL_30510	disease case	2048400754
MLL_30511	disease case	1930401395
MLL_30512	disease case	1894400836
MLL_30513	disease case	1874401305
MLL_30515	disease case	2273802204
MLL_30834	disease case	1934608559
MLL_30835	disease case	1929007851
MLL_30837	disease case	2053601186
MLL_30838	disease case	2148200991
MLL_30839	disease case	2051001556
MLL_30841	disease case	2721802768
MLL_30842	disease case	2015202089
MLL_30844	disease case	1736402118
MLL_30846	disease case	1736002258
MLL_30847	disease case	1923018786
MLL_30848	disease case	2002405067
MLL_30850	disease case	1796204727
MLL_30851	disease case	2153601926
MLL_30852	disease case	2023001925
MLL_30853	disease case	2015001079
MLL_30854	disease case	2242608077
MLL_30855	disease case	1880601353
MLL_30856	disease case	2005402252
MLL_30857	disease case	2307401803
MLL_30858	disease case	2210603717
MLL_30859	disease case	2292202684
MLL_30860	disease case	1864201380
MLL_30861	disease case	1968004660
MLL_30862	disease case	2061202572
MLL_30863	disease case	2076009267
MLL_30864	disease case	1987002130
MLL_30865	disease case	2051406596
MLL_30866	disease case	1822602165
MLL_30867	disease case	2291602348
MLL_30868	disease case	2148802183
MLL_30869	disease case	2101204867
MLL_30870	disease case	2200801713
MLL_30871	disease case	2047603163
MLL_30872	disease case	2186204734
MLL_30873	disease case	2449603770
MLL_30874	disease case	2014004496
MLL_30875	disease case	3079402183
MLL_30876	disease case	1945604723
MLL_30877	disease case	2438803308
MLL_30878	disease case	2256605213
MLL_30880	disease case	2558004306
MLL_30881	disease case	1996810561
MLL_30882	disease case	2612606697
MLL_30883	disease case	2152403094
MLL_30884	disease case	2309609710
MLL_30885	disease case	1867240949
MLL_30886	disease case	1988504099
MLL_30887	disease case	2348623087
MLL_30888	disease case	2159006970
MLL_30889	disease case	2813801272
MLL_32240	disease case	2260205072
MLL_32245	disease case	2308607466
MLL_32249	disease case	2221001201
MLL_32256	disease case	1918406631
MLL_32257	disease case	1919006818
MLL_32452	disease case	2198202083
MLL_32456	disease case	2697623216
MLL_32457	disease case	2117010865
MLL_32458	disease case	2181202205
MLL_32472	disease case	1828014379
MLL_32479	disease case	2274803834
MLL_32992	disease case	2237601077
MUC_00041	disease case	2867400786
MUC_00138	disease case	2101001113
MUC_00182	disease case	1949001266
MUC_00190	disease case	2843801056
MUC_00201	disease case	2107200987
MUC_00506	disease case	1958600906
MUC_00510	disease case	2878001392
MUC_00543	disease case	2507801023
MUC_00563	disease case	1846600549
MUC_00579	disease case	2422201170
MUC_00605	disease case	2261800739
MUC_00622	disease case	1649420098
MUC_00631	disease case	1748200760
MUC_00632	disease case	1991800594
MUC_00642	disease case	1972400879
MUC_00661	disease case	2057400492
MUC_00663	disease case	3054600745
MUC_00670	disease case	2725801055
MUC_00680	disease case	1964844831
MUC_00703	disease case	1817201101
MUC_00705	disease case	1770001050
MUC_00707	disease case	2213600635
MUC_00717	disease case	1979401402
MUC_00722	disease case	2012201696
