# Supplementary material for: Circulating microbial content in myeloid malignancy patients is associated with disease subtypes and patient outcomes
Source: Nat Commun. 2022 Feb 24;13:1038. doi: 10.1038/s41467-022-28678-x (PMC8873459; doi:10.1038/s41467-022-28678-x)
Supplement: Supplementary file 5 — Supplementary Data 2 [file 41467_2022_28678_MOESM5_ESM.xlsx]

## Sheet: Supplementary Data 2
Supplementary Data 2: Taxa removed from consideration
taxon	level	reason	reference
Abiotrophia	genus	Reagent contamination	Salter et al. BMC Biology 2014
Acetobacterium	genus	Classified as contaminant by R package decontam	Poore et al. Nature 2020, Davis et al. Microbiome 2018
Achromobacter	genus	Reagent contamination	Stinson et al. Letters in Applied Microbiology 2018
Acidiphilium	genus	Classified as contaminant by R package decontam	Poore et al. Nature 2020, Davis et al. Microbiome 2018
Acidovorax	genus	Reagent contamination	Salter et al. BMC Biology 2014
Acinetobacter	genus	Reagent contamination	Salter et al. BMC Biology 2014
Acuticoccus yangtzensis	species	Reference genome contains human sequence	Breitwieser et al. Genome Research 2019
Aequorivita	genus	Classified as contaminant by R package decontam	Poore et al. Nature 2020, Davis et al. Microbiome 2018
Aeromicrobium	genus	Reagent contamination	Salter et al. BMC Biology 2014
Afipia	genus	Reagent contamination	Salter et al. BMC Biology 2014
Alcanivorax	genus	Classified as contaminant by R package decontam	Poore et al. Nature 2020, Davis et al. Microbiome 2018
Alcanivorax nanhaiticus	species	Reference genome contains human sequence, Classified as contaminant by R package decontam	Breitwieser et al. Genome Research 2019, Poore et al. Nature 2020, Davis et al. Microbiome 2018
Alcanivorax hongdengensis	species	Reference genome contains human sequence, Classified as contaminant by R package decontam	Breitwieser et al. Genome Research 2019, Poore et al. Nature 2020, Davis et al. Microbiome 2018
Alkaliphilus	genus	Classified as contaminant by R package decontam	Poore et al. Nature 2020, Davis et al. Microbiome 2018
Anaerosalibacter	genus	Classified as contaminant by R package decontam	Poore et al. Nature 2020, Davis et al. Microbiome 2018
Aquabacterium	genus	Reagent contamination	Salter et al. BMC Biology 2014
Arcobacter cryaerophilus	species	Reference genome contains human sequence	Breitwieser et al. Genome Research 2019
Arcobacter skirrowii	species	Reference genome contains human sequence	Breitwieser et al. Genome Research 2019
Arthrobacter	genus	Reagent contamination	Salter et al. BMC Biology 2014
Arthrospira	genus	Classified as contaminant by R package decontam	Poore et al. Nature 2020, Davis et al. Microbiome 2018
Asticcacaulis	genus	Reagent contamination, Classified as contaminant by R package decontam	Salter et al. BMC Biology 2014, Poore et al. Nature 2020, Davis et al. Microbiome 2018
Atopobium vaginae	species	Reference genome contains human sequence	Breitwieser et al. Genome Research 2019
Aurantimonas	genus	Reagent contamination	Salter et al. BMC Biology 2014
Autographa californica multiple nucleopolyhedrovirus	species	Reads only align to focal region of genome
Azoarcus	genus	Reagent contamination	Salter et al. BMC Biology 2014
Azospira	genus	Reagent contamination	Salter et al. BMC Biology 2014
Azospirillum	genus	Classified as contaminant by R package decontam	Poore et al. Nature 2020, Davis et al. Microbiome 2018
Azospirillum sp. B4	species	Reference genome contains human sequence, Classified as contaminant by R package decontam	Breitwieser et al. Genome Research 2019, Poore et al. Nature 2020, Davis et al. Microbiome 2018
Bacillus	genus	Reagent contamination	Salter et al. BMC Biology 2014
Bdellovibrio	genus	Classified as contaminant by R package decontam	Poore et al. Nature 2020, Davis et al. Microbiome 2018
Beijerinckia	genus	Reagent contamination, Classified as contaminant by R package decontam	Salter et al. BMC Biology 2014, Poore et al. Nature 2020, Davis et al. Microbiome 2018
Belnapia sp. F-4-1	species	Reference genome contains human sequence	Breitwieser et al. Genome Research 2019
Beutenbergia	genus	Reagent contamination	Salter et al. BMC Biology 2014
Bifidobacterium	genus	Reagent contamination, Classified as contaminant by R package decontam	Stinson et al. Letters in Applied Microbiology 2018, Poore et al. Nature 2020, Davis et al. Microbiome 2018
Blattabacterium	genus	Classified as contaminant by R package decontam	Poore et al. Nature 2020, Davis et al. Microbiome 2018
Bordetella bronchiseptica	species	Reference genome contains human sequence	Breitwieser et al. Genome Research 2019, Fan et al. Int J Inf Dis 2018
Bosea	genus	Reagent contamination	Salter et al. BMC Biology 2014
Bradyrhizobium	genus	Reagent contamination	Salter et al. BMC Biology 2014, Stinson et al. Letters in Applied Microbiology 2018
Brevibacillus	genus	Reagent contamination	Salter et al. BMC Biology 2014
Brevibacterium	genus	Reagent contamination	Salter et al. BMC Biology 2014
Brevundimonas	genus	Reagent contamination, Classified as contaminant by R package decontam	Salter et al. BMC Biology 2014, Poore et al. Nature 2020, Davis et al. Microbiome 2018
Brochothrix	genus	Reagent contamination	Salter et al. BMC Biology 2014
Brucella melitensis	species	Reference genome contains human sequence	Fan et al. Int J Inf Dis 2018
Burkholderia	genus	Reagent contamination	Salter et al. BMC Biology 2014
Campylobacter concisus	species	Reference genome contains human sequence	Breitwieser et al. Genome Research 2019
Carnobacterium	genus	Classified as contaminant by R package decontam	Poore et al. Nature 2020, Davis et al. Microbiome 2018
Carnobacterium maltaromaticum	species	Reference genome contains human sequence, Classified as contaminant by R package decontam	Breitwieser et al. Genome Research 2019, Poore et al. Nature 2020, Davis et al. Microbiome 2018
Caulobacter	genus	Reagent contamination, Classified as contaminant by R package decontam	Salter et al. BMC Biology 2014, Poore et al. Nature 2020, Davis et al. Microbiome 2018
Chitinophaga	genus	Classified as contaminant by R package decontam	Poore et al. Nature 2020, Davis et al. Microbiome 2018
Chromobacterium haemolyticum	species	Reference genome contains human sequence	Breitwieser et al. Genome Research 2019
Chryseobacterium	genus	Reagent contamination	Salter et al. BMC Biology 2014
Citrobacter freundii	species	Reference genome contains human sequence	Breitwieser et al. Genome Research 2019
Cloacibacterium normanense	species	Reference genome contains human sequence	Breitwieser et al. Genome Research 2019
Clostridium perfringens	species	Reference genome contains human sequence	Breitwieser et al. Genome Research 2019
Cobetia sp. MM1IDA2H-1	species	Reference genome contains human sequence	Breitwieser et al. Genome Research 2019
Comamonas	genus	Reagent contamination	Salter et al. BMC Biology 2014
Conchiformibius	genus	Classified as contaminant by R package decontam	Poore et al. Nature 2020, Davis et al. Microbiome 2018
Corynebacterium	genus	Reagent contamination	Salter et al. BMC Biology 2014, Stinson et al. Letters in Applied Microbiology 2018
Craurococcus	genus	Reagent contamination	Salter et al. BMC Biology 2014
Criibacterium bergeronii	species	Reference genome contains human sequence	Breitwieser et al. Genome Research 2019
Cronobacter malonaticus	species	Reference genome contains human sequence	Breitwieser et al. Genome Research 2019
Cronobacter sakazakii	species	Reference genome contains human sequence	Breitwieser et al. Genome Research 2019
Cupriavidus	genus	Reagent contamination, Classified as contaminant by R package decontam	Salter et al. BMC Biology 2014, Stinson et al. Letters in Applied Microbiology 2018, Poore et al. Nature 2020, Davis et al. Microbiome 2018
Curtobacterium	genus	Reagent contamination	Salter et al. BMC Biology 2014
Curvibacter	genus	Reagent contamination, Classified as contaminant by R package decontam	Salter et al. BMC Biology 2014, Poore et al. Nature 2020, Davis et al. Microbiome 2018
Cystobacter	genus	Classified as contaminant by R package decontam	Poore et al. Nature 2020, Davis et al. Microbiome 2018
Cytophaga	genus	Classified as contaminant by R package decontam	Poore et al. Nature 2020, Davis et al. Microbiome 2018
Dehalobacter	genus	Classified as contaminant by R package decontam	Poore et al. Nature 2020, Davis et al. Microbiome 2018
Deinococcus	genus	Reagent contamination	Salter et al. BMC Biology 2014
Delftia	genus	Reagent contamination	Salter et al. BMC Biology 2014
Desulfitobacterium	genus	Classified as contaminant by R package decontam	Poore et al. Nature 2020, Davis et al. Microbiome 2018
Desulfosporosinus	genus	Classified as contaminant by R package decontam	Poore et al. Nature 2020, Davis et al. Microbiome 2018
Devosia	genus	Reagent contamination	Salter et al. BMC Biology 2014
Dietzia	genus	Reagent contamination	Salter et al. BMC Biology 2014
Duganella	genus	Reagent contamination	Salter et al. BMC Biology 2014
Dyadobacter	genus	Reagent contamination, Classified as contaminant by R package decontam	Salter et al. BMC Biology 2014, Poore et al. Nature 2020, Davis et al. Microbiome 2018
Edwardsiella tarda	species	Reference genome contains human sequence	Breitwieser et al. Genome Research 2019
Eggerthia catenaformis	species	Reference genome contains human sequence	Breitwieser et al. Genome Research 2019
Enhydrobacter	genus	Reagent contamination	Salter et al. BMC Biology 2014
Ensifer	genus	Classified as contaminant by R package decontam	Poore et al. Nature 2020, Davis et al. Microbiome 2018
Ensifer sp. Root258	species	Reference genome contains human sequence, Classified as contaminant by R package decontam	Breitwieser et al. Genome Research 2019, Poore et al. Nature 2020, Davis et al. Microbiome 2018
Enterobacter	genus	Reagent contamination	Salter et al. BMC Biology 2014, Stinson et al. Letters in Applied Microbiology 2018
Escherichia	genus	Reagent contamination	Salter et al. BMC Biology 2014, Stinson et al. Letters in Applied Microbiology 2018
[Eubacterium] siraeum	species	Reference genome contains human sequence	Breitwieser et al. Genome Research 2019
Facklamia	genus	Reagent contamination	Salter et al. BMC Biology 2014
Flavobacterium	genus	Reagent contamination	Salter et al. BMC Biology 2014
Fusobacterium necrophorum	species	Reference genome contains human sequence	Breitwieser et al. Genome Research 2019
Gemmobacter	genus	Reagent contamination	Stinson et al. Letters in Applied Microbiology 2018
Geodermatophilus	genus	Reagent contamination, Classified as contaminant by R package decontam	Salter et al. BMC Biology 2014, Poore et al. Nature 2020, Davis et al. Microbiome 2018
Gilvimarinus	genus	Classified as contaminant by R package decontam	Poore et al. Nature 2020, Davis et al. Microbiome 2018
Glaciibacter	genus	Classified as contaminant by R package decontam	Poore et al. Nature 2020, Davis et al. Microbiome 2018
Glutamicibacter	genus	Classified as contaminant by R package decontam	Poore et al. Nature 2020, Davis et al. Microbiome 2018
Gordonia sp. IITR100	species	Reference genome contains human sequence	Breitwieser et al. Genome Research 2019
Grimontia marina	species	Reads only align to focal region of genome
Gulbenkiania	genus	Classified as contaminant by R package decontam	Poore et al. Nature 2020, Davis et al. Microbiome 2018
Gulbenkiania mobilis	species	Reference genome contains human sequence, Classified as contaminant by R package decontam	Breitwieser et al. Genome Research 2019, Poore et al. Nature 2020, Davis et al. Microbiome 2018
Haemophilus influenzae	species	Reference genome contains human sequence	Breitwieser et al. Genome Research 2019
Haliea	genus	Classified as contaminant by R package decontam	Poore et al. Nature 2020, Davis et al. Microbiome 2018
Halomonas massiliensis	species	Reads only align to focal region of genome
Herbaspirillum	genus	Reagent contamination	Salter et al. BMC Biology 2014
Herminiimonas	genus	Classified as contaminant by R package decontam	Poore et al. Nature 2020, Davis et al. Microbiome 2018
Hoeflea	genus	Reagent contamination	Salter et al. BMC Biology 2014
Hungatella	genus	Classified as contaminant by R package decontam	Poore et al. Nature 2020, Davis et al. Microbiome 2018
Hydrogenophaga sp. Root209	species	Reference genome contains human sequence	Breitwieser et al. Genome Research 2019
Hydrotalea	genus	Reagent contamination	Salter et al. BMC Biology 2014
Hymenobacter terrenus	species	Reference genome contains human sequence	Breitwieser et al. Genome Research 2019
Ideonella sp. B508-1	species	Reference genome contains human sequence	Breitwieser et al. Genome Research 2019
Idiomarina	genus	Classified as contaminant by R package decontam	Poore et al. Nature 2020, Davis et al. Microbiome 2018
Idiomarina abyssalis	species	Reference genome contains human sequence, Classified as contaminant by R package decontam	Breitwieser et al. Genome Research 2019, Poore et al. Nature 2020, Davis et al. Microbiome 2018
Inquilinus limosus	species	Reference genome contains human sequence	Breitwieser et al. Genome Research 2019
Intrasporangium chromatireducens	species	Reads only align to focal region of genome
Janibacter	genus	Reagent contamination	Salter et al. BMC Biology 2014
Jannaschia	genus	Classified as contaminant by R package decontam	Poore et al. Nature 2020, Davis et al. Microbiome 2018
Janthinobacterium	genus	Reagent contamination	Salter et al. BMC Biology 2014
Jeotgalibaca	genus	Classified as contaminant by R package decontam	Poore et al. Nature 2020, Davis et al. Microbiome 2018
Kingella	genus	Reagent contamination	Salter et al. BMC Biology 2014
Klebsiella aerogenes	species	Reference genome contains human sequence	Breitwieser et al. Genome Research 2019
Klebsiella oxytoca	species	Reference genome contains human sequence	Breitwieser et al. Genome Research 2019
Klebsiella quasipneumoniae	species	Reference genome contains human sequence	Breitwieser et al. Genome Research 2019
Kluyvera intestini	species	Reads only align to focal region of genome
Kocuria	genus	Reagent contamination	Salter et al. BMC Biology 2014
Lactobacillus brevis	species	Reference genome contains human sequence	Breitwieser et al. Genome Research 2019
Lactobacillus fermentum	species	Reference genome contains human sequence	Breitwieser et al. Genome Research 2019
Lactobacillus gasseri	species	Reference genome contains human sequence	Breitwieser et al. Genome Research 2019
Lactobacillus pentosus	species	Reference genome contains human sequence	Breitwieser et al. Genome Research 2019
Lactobacillus plantarum	species	Reference genome contains human sequence	Breitwieser et al. Genome Research 2019
Lactococcus garvieae	species	Reference genome contains human sequence	Breitwieser et al. Genome Research 2019
Lactococcus lactis	species	Reference genome contains human sequence	Breitwieser et al. Genome Research 2019
Lamprocystis	genus	Classified as contaminant by R package decontam	Poore et al. Nature 2020, Davis et al. Microbiome 2018
Leifsonia sp. Root227	species	Reference genome contains human sequence	Breitwieser et al. Genome Research 2019
Leifsonia sp. Root4	species	Reads only align to focal region of genome
Leptolyngbya	genus	Classified as contaminant by R package decontam	Poore et al. Nature 2020, Davis et al. Microbiome 2018
Leptothrix	genus	Reagent contamination	Salter et al. BMC Biology 2014
Leuconostoc mesenteroides	species	Reads only align to focal region of genome
Limnobacter	genus	Reagent contamination	Salter et al. BMC Biology 2014
Listeria monocytogenes	species	Reference genome contains human sequence	Breitwieser et al. Genome Research 2019
Luteibacter rhizovicinus	species	Reference genome contains human sequence	Breitwieser et al. Genome Research 2019
Lyngbya	genus	Classified as contaminant by R package decontam	Poore et al. Nature 2020, Davis et al. Microbiome 2018
Lysinibacillus	genus	Classified as contaminant by R package decontam	Poore et al. Nature 2020, Davis et al. Microbiome 2018
Macrococcus caseolyticus	species	Reference genome contains human sequence	Breitwieser et al. Genome Research 2019
Massilia	genus	Reagent contamination, Classified as contaminant by R package decontam	Salter et al. BMC Biology 2014, Poore et al. Nature 2020, Davis et al. Microbiome 2018
Mesorhizobium	genus	Reagent contamination	Salter et al. BMC Biology 2014
Methylobacterium	genus	Reagent contamination	Salter et al. BMC Biology 2014, Stinson et al. Letters in Applied Microbiology 2018
Methylobacterium	genus	Reagent contamination	Salter et al. BMC Biology 2014, Stinson et al. Letters in Applied Microbiology 2018
Methylocapsa	genus	Classified as contaminant by R package decontam	Poore et al. Nature 2020, Davis et al. Microbiome 2018
Methylocystis	genus	Classified as contaminant by R package decontam	Poore et al. Nature 2020, Davis et al. Microbiome 2018
Methylophilus	genus	Reagent contamination	Salter et al. BMC Biology 2014
Methyloversatilis	genus	Reagent contamination	Salter et al. BMC Biology 2014
Microbacterium	genus	Reagent contamination	Salter et al. BMC Biology 2014
Microbulbifer	genus	Classified as contaminant by R package decontam	Poore et al. Nature 2020, Davis et al. Microbiome 2018
Micrococcus	genus	Reagent contamination, Classified as contaminant by R package decontam	Salter et al. BMC Biology 2014, Stinson et al. Letters in Applied Microbiology 2018, Poore et al. Nature 2020, Davis et al. Microbiome 2018
Microcoleus	genus	Classified as contaminant by R package decontam	Poore et al. Nature 2020, Davis et al. Microbiome 2018
Microcystis aeruginosa	species	Reference genome contains human sequence	Breitwieser et al. Genome Research 2019, Fan et al. Int J Inf Dis 2018
Microlunatus	genus	Reagent contamination	Salter et al. BMC Biology 2014
Microvirga sp. BSC39	species	Reference genome contains human sequence	Breitwieser et al. Genome Research 2019
Moraxella osloensis	species	Reference genome contains human sequence	Breitwieser et al. Genome Research 2019
Moritella	genus	Classified as contaminant by R package decontam	Poore et al. Nature 2020, Davis et al. Microbiome 2018
Mucilaginibacter	genus	Classified as contaminant by R package decontam	Poore et al. Nature 2020, Davis et al. Microbiome 2018
Mycobacterium celatum	species	Reference genome contains human sequence	Breitwieser et al. Genome Research 2019
Mycobacterium gastri	species	Reads only align to focal region of genome
Mycobacterium houstonense	species	Reads only align to focal region of genome
Mycobacterium sp. 1100029.7	species	Reference genome contains human sequence	Breitwieser et al. Genome Research 2019
Mycobacterium sp. 1554424.7	species	Reference genome contains human sequence	Breitwieser et al. Genome Research 2019
Mycobacterium sp. UM_WWY	species	Reference genome contains human sequence	Breitwieser et al. Genome Research 2019
Neisseria elongata	species	Reference genome contains human sequence	Breitwieser et al. Genome Research 2019
Neisseria polysaccharea	species	Reference genome contains human sequence	Breitwieser et al. Genome Research 2019
Neisseria subflava	species	Reference genome contains human sequence	Breitwieser et al. Genome Research 2019
Nesiotobacter exalbescens	species	Reference genome contains human sequence	Breitwieser et al. Genome Research 2019
Nevskia	genus	Reagent contamination	Salter et al. BMC Biology 2014
Niastella	genus	Reagent contamination	Salter et al. BMC Biology 2014
Nitratireductor aquibiodomus	species	Reference genome contains human sequence	Breitwieser et al. Genome Research 2019
Nitratireductor indicus	species	Reads only align to focal region of genome
Nitrosomonas	genus	Classified as contaminant by R package decontam	Poore et al. Nature 2020, Davis et al. Microbiome 2018
Niveispirillum	genus	Classified as contaminant by R package decontam	Poore et al. Nature 2020, Davis et al. Microbiome 2018
Nocardia farcinica	species	Reference genome contains human sequence	Breitwieser et al. Genome Research 2019
Novosphingobium	genus	Reagent contamination	Salter et al. BMC Biology 2014, Stinson et al. Letters in Applied Microbiology 2018
Oceanibulbus	genus	Classified as contaminant by R package decontam	Poore et al. Nature 2020, Davis et al. Microbiome 2018
Ochrobactrum	genus	Reagent contamination	Salter et al. BMC Biology 2014
Olivibacter	genus	Reagent contamination	Salter et al. BMC Biology 2014
Olsenella sp. SIT9	species	Reads only align to focal region of genome
Oscillatoria	genus	Classified as contaminant by R package decontam	Poore et al. Nature 2020, Davis et al. Microbiome 2018
Oxalobacter	genus	Reagent contamination	Salter et al. BMC Biology 2014
Paenibacillus	genus	Reagent contamination	Salter et al. BMC Biology 2014
Paeniglutamicibacter antarcticus	species	Reference genome contains human sequence	Breitwieser et al. Genome Research 2019
Paenirhodobacter sp. MME-103	species	Reads only align to focal region of genome
Pannonibacter	genus	Classified as contaminant by R package decontam	Poore et al. Nature 2020, Davis et al. Microbiome 2018
Pantoea agglomerans	species	Reference genome contains human sequence	Breitwieser et al. Genome Research 2019
Pantoea ananatis	species	Reference genome contains human sequence	Breitwieser et al. Genome Research 2019
Paraburkholderia	genus	Classified as contaminant by R package decontam	Poore et al. Nature 2020, Davis et al. Microbiome 2018
Paraburkholderia tropica	species	Reference genome contains human sequence, Classified as contaminant by R package decontam	Breitwieser et al. Genome Research 2019, Poore et al. Nature 2020, Davis et al. Microbiome 2018
Paraclostridium benzoelyticum	species	Reference genome contains human sequence	Breitwieser et al. Genome Research 2019
Paracoccus	genus	Reagent contamination	Salter et al. BMC Biology 2014
Paraglaciecola	genus	Classified as contaminant by R package decontam	Poore et al. Nature 2020, Davis et al. Microbiome 2018
Pararhodobacter sp. CCB-MM2	species	Reference genome contains human sequence	Breitwieser et al. Genome Research 2019
Parasegetibacter	genus	Reagent contamination	Stinson et al. Letters in Applied Microbiology 2018
Patulibacter	genus	Reagent contamination	Salter et al. BMC Biology 2014
Pectobacterium	genus	Classified as contaminant by R package decontam	Poore et al. Nature 2020, Davis et al. Microbiome 2018
Pectobacterium carotovorum	species	Reference genome contains human sequence, Classified as contaminant by R package decontam	Breitwieser et al. Genome Research 2019, Poore et al. Nature 2020, Davis et al. Microbiome 2018
Pediococcus damnosus	species	Reference genome contains human sequence	Breitwieser et al. Genome Research 2019
Pedobacter	genus	Reagent contamination	Salter et al. BMC Biology 2014
Pedomicrobium	genus	Reagent contamination	Salter et al. BMC Biology 2014
Pelomonas	genus	Classified as contaminant by R package decontam	Salter et al. BMC Biology 2014, Stinson et al. Letters in Applied Microbiology 2018, Poore et al. Nature 2020, Davis et al. Microbiome 2018
Phaeobacter	genus	Classified as contaminant by R package decontam	Poore et al. Nature 2020, Davis et al. Microbiome 2018
Photobacterium	genus	Classified as contaminant by R package decontam	Poore et al. Nature 2020, Davis et al. Microbiome 2018
Phyllobacterium	genus	Reagent contamination	Salter et al. BMC Biology 2014
Polaromonas	genus	Reagent contamination	Salter et al. BMC Biology 2014
Pontibacillus	genus	Classified as contaminant by R package decontam	Poore et al. Nature 2020, Davis et al. Microbiome 2018
Propionibacterium	genus	Reagent contamination	Salter et al. BMC Biology 2014, Stinson et al. Letters in Applied Microbiology 2018
Providencia rettgeri	species	Reference genome contains human sequence	Breitwieser et al. Genome Research 2019
Pseudoalteromonas	genus	Classified as contaminant by R package decontam	Poore et al. Nature 2020, Davis et al. Microbiome 2018
Pseudomonas	genus	Reagent contamination	Salter et al. BMC Biology 2014
[Pseudomonas] geniculata	species	Reference genome contains human sequence	Breitwieser et al. Genome Research 2019
[Pseudomonas] geniculata N1	species	Reference genome contains human sequence	Breitwieser et al. Genome Research 2019
Pseudoruegeria sabulilitoris	species	Reference genome contains human sequence	Breitwieser et al. Genome Research 2019
Pseudoxanthomonas	genus	Reagent contamination	Salter et al. BMC Biology 2014
Psychrobacter	genus	Reagent contamination	Salter et al. BMC Biology 2014
Psychromonas	genus	Classified as contaminant by R package decontam	Poore et al. Nature 2020, Davis et al. Microbiome 2018
Ralstonia	genus	Reagent contamination	Salter et al. BMC Biology 2014, Stinson et al. Letters in Applied Microbiology 2018
Raoultella ornithinolytica	species	Reference genome contains human sequence	Breitwieser et al. Genome Research 2019
Rhizobacter sp. Root404	species	Reference genome contains human sequence	Breitwieser et al. Genome Research 2019
Rhizobium	genus	Reagent contamination	Salter et al. BMC Biology 2014
Rhodanobacter	genus	Classified as contaminant by R package decontam	Poore et al. Nature 2020, Davis et al. Microbiome 2018
Rhodanobacter thiooxydans	species	Reference genome contains human sequence, Classified as contaminant by R package decontam	Breitwieser et al. Genome Research 2019, Poore et al. Nature 2020, Davis et al. Microbiome 2018
Rhodococcus	genus	Reagent contamination, Classified as contaminant by R package decontam	Salter et al. BMC Biology 2014, Stinson et al. Letters in Applied Microbiology 2018, Poore et al. Nature 2020, Davis et al. Microbiome 2018
Rhodomicrobium	genus	Classified as contaminant by R package decontam	Poore et al. Nature 2020, Davis et al. Microbiome 2018
Rhodoplanes	genus	Classified as contaminant by R package decontam	Poore et al. Nature 2020, Davis et al. Microbiome 2018
Rhodopseudomonas	genus	Classified as contaminant by R package decontam	Poore et al. Nature 2020, Davis et al. Microbiome 2018
Rhodopseudomonas sp. B29	species	Reference genome contains human sequence, Classified as contaminant by R package decontam	Breitwieser et al. Genome Research 2019, Poore et al. Nature 2020, Davis et al. Microbiome 2018
Rhodovulum	genus	Classified as contaminant by R package decontam	Poore et al. Nature 2020, Davis et al. Microbiome 2018
Roseomonas	genus	Reagent contamination	Salter et al. BMC Biology 2014
Rothia dentocariosa	species	Reference genome contains human sequence	Breitwieser et al. Genome Research 2019
Salmonella enterica	species	Reference genome contains human sequence	Breitwieser et al. Genome Research 2019
Schlegelella	genus	Reagent contamination	Salter et al. BMC Biology 2014
Scytonema	genus	Classified as contaminant by R package decontam	Poore et al. Nature 2020, Davis et al. Microbiome 2018
Serratia marcescens	species	Reference genome contains human sequence	Breitwieser et al. Genome Research 2019
Shigella	genus	Reagent contamination	Stinson et al. Letters in Applied Microbiology 2018
Shinella sp. DD12	species	Reads only align to focal region of genome, Reagent contamination	Stinson et al. Letters in Applied Microbiology 2018
Solirubrobacter	genus	Classified as contaminant by R package decontam	Poore et al. Nature 2020, Davis et al. Microbiome 2018
Sphingobium	genus	Reagent contamination	Salter et al. BMC Biology 2014
Sphingomonas	genus	Reagent contamination, Classified as contaminant by R package decontam	Salter et al. BMC Biology 2014, Stinson et al. Letters in Applied Microbiology 2018, Poore et al. Nature 2020, Davis et al. Microbiome 2018
Sphingomonas-like bacterium B12	species	Reference genome contains human sequence	Breitwieser et al. Genome Research 2019
Sphingopyxis	genus	Reagent contamination	Salter et al. BMC Biology 2014
Staphylococcus aureus	species	Reference genome contains human sequence	Breitwieser et al. Genome Research 2019
Staphylococcus capitis	species	Reference genome contains human sequence	Breitwieser et al. Genome Research 2019
Staphylococcus epidermidis	species	Reference genome contains human sequence	Breitwieser et al. Genome Research 2019
Staphylococcus equorum	species	Reference genome contains human sequence	Breitwieser et al. Genome Research 2019
Staphylococcus haemolyticus	species	Reference genome contains human sequence	Breitwieser et al. Genome Research 2019, Fan et al. Int J Inf Dis 2018
Staphylococcus pseudintermedius	species	Reads only align to focal region of genome
Staphylococcus warneri	species	Reference genome contains human sequence	Breitwieser et al. Genome Research 2019, Fan et al. Int J Inf Dis 2018
Stappia indica	species	Reference genome contains human sequence	Breitwieser et al. Genome Research 2019
Stenotrophomonas	genus	Reagent contamination, Classified as contaminant by R package decontam	Salter et al. BMC Biology 2014, Poore et al. Nature 2020, Davis et al. Microbiome 2018
Streptococcus	genus	Reagent contamination, Classified as contaminant by R package decontam	Salter et al. BMC Biology 2014, Poore et al. Nature 2020, Davis et al. Microbiome 2018
Sulfuritalea	genus	Reagent contamination	Salter et al. BMC Biology 2014
Tepidimonas	genus	Classified as contaminant by R package decontam	Poore et al. Nature 2020, Davis et al. Microbiome 2018
Tepidimonas taiwanensis	species	Reference genome contains human sequence, Classified as contaminant by R package decontam	Breitwieser et al. Genome Research 2019, Poore et al. Nature 2020, Davis et al. Microbiome 2018
Teredinibacter	genus	Classified as contaminant by R package decontam	Poore et al. Nature 2020, Davis et al. Microbiome 2018
Tetrasphaera	genus	Classified as contaminant by R package decontam	Poore et al. Nature 2020, Davis et al. Microbiome 2018
Thalassospira xiamenensis	species	Reads only align to focal region of genome
Thiohalocapsa	genus	Classified as contaminant by R package decontam	Poore et al. Nature 2020, Davis et al. Microbiome 2018
Tolypothrix	genus	Classified as contaminant by R package decontam	Poore et al. Nature 2020, Davis et al. Microbiome 2018
Trabulsiella	genus	Classified as contaminant by R package decontam	Poore et al. Nature 2020, Davis et al. Microbiome 2018
Tsukamurella	genus	Reagent contamination	Salter et al. BMC Biology 2014
Undibacterium	genus	Reagent contamination	Salter et al. BMC Biology 2014
Variovorax	genus	Reagent contamination, Classified as contaminant by R package decontam	Salter et al. BMC Biology 2014, Poore et al. Nature 2020, Davis et al. Microbiome 2018
Verminephrobacter	genus	Classified as contaminant by R package decontam	Poore et al. Nature 2020, Davis et al. Microbiome 2018
Wautersiella	genus	Reagent contamination	Salter et al. BMC Biology 2014
Xanthomonas	genus	Reagent contamination	Salter et al. BMC Biology 2014
Xenorhabdus	genus	Classified as contaminant by R package decontam	Poore et al. Nature 2020, Davis et al. Microbiome 2018
